# Supplementary material for: MACHETE identifies interferon-encompassing chromosome 9p21.3 deletions as mediators of immune evasion and metastasis
Source: Nat Cancer. 2022 Nov 7;3(11):1367–85. doi: 10.1038/s43018-022-00443-5 (PMC9701143; doi:10.1038/s43018-022-00443-5)
Supplement: Supplementary file 3 — Supplementary Tables 1–5 [file 43018_2022_443_MOESM3_ESM.xlsx]

## Sheet: Table S1
Supplementary Table 1. Differential gene expression comparing IgG and IFNAR1-treated CD45+ cells from IFN-proficient S tumors
	gene	p	p.fdr.adj	logFC
	A	0.00036944	0.00118512	-0.0220356
	A130010J15RIK	0.719233	0.809593	0.00323358
	A130051J06RIK	0.749103	0.833645	0.00059454
	A230028O05RIK	0.218272	0.317402	0.00088957
	A230046K03RIK	1.06e-05	5.01e-05	-0.0787053
	A230050P20RIK	0.0080894	0.0184184	0.0106948
	A230065H16RIK	0.90838	0.949014	-0.0003065
	A230087F16RIK	0.714097	0.805113	0.00095414
	A2M	0.478598	0.59407	0.00039224
	A330009N23RIK	0.750739	0.8346	0.00101084
	A330069E16RIK	0.134444	0.211068	0.00223737
	A330074K22RIK	0.796098	0.870452	-0.0015556
	A3GALT2	0.236829	0.339946	-0.005945
	A430005L14RIK	0.629048	0.730622	0.00098079
	A430033K04RIK	0.460376	0.576165	-0.0035595
	A430046D13RIK	0.0110434	0.02422	0.00584484
	A430073D23RIK	0.956486	0.977998	0.00059577
	A430078G23RIK	0.0027811	0.00716484	-0.0155932
	A430105I19RIK	0.256892	0.363857	-0.0041166
	A430105J06RIK	0.0775578	0.1313	-0.0067655
	A430110L20RIK	0.271014	0.3801	-0.0071438
	A4GALT	0.491567	0.60658	0.00103093
	A530013C23RIK	0.03914	0.0731476	-0.0155362
	A530017D24RIK	0.150284	0.231454	-0.0096072
	A530032D15RIK	0.00043503	0.00137	0.0315323
	A530053M12RIK	0.198804	0.29355	-0.0050258
	A530064D06RIK	0.368677	0.482571	-0.0102778
	A530083I20RIK	0.281543	0.392245	-0.0043753
	A530084C06RIK	0.649609	0.749221	0.000232
	A530099J19RIK	0.0183314	0.0376684	-0.0117455
	A630001G21RIK	1.25e-05	5.76e-05	0.04408
	A630023A22RIK	0.251764	0.358151	0.00013233
	A630023P12RIK	2.01e-06	1.11e-05	-0.0615267
	A630033H20RIK	3.49e-06	1.83e-05	-0.0644053
	A730015C16RIK	0.329765	0.444321	-0.0067568
	A730049H05RIK	0.996063	0.998213	0.00012571
	A730061H03RIK	0.533464	0.647018	-8.19e-05
	A730071L15RIK	0.185497	0.27678	-0.0044597
	A830005F24RIK	0.964836	0.982634	0.00050224
	A830009L08RIK	0.453108	0.5695	-0.003077
	A830010M20RIK	0.432403	0.548903	-0.0032653
	A830080D01RIK	0.00027099	0.00090257	0.0103468
	A930002I21RIK	0.627458	0.729163	-0.0006785
	A930004D18RIK	0.964112	0.982256	-0.0005317
	A930006I01RIK	0.284716	0.395874	-0.0026811
	A930007I19RIK	7.71e-06	3.74e-05	0.0768694
	A930011G23RIK	7.84e-45	7.32e-43	0.156006
	A930029G22RIK	0.531698	0.645239	-0.0037847
	A930033H14RIK	0.477401	0.592728	-0.0014736
	A930038B10RIK	0.667017	0.765015	-0.001294
	AA415398	0.904429	0.946525	0.00031188
	AA467197	2.95e-05	0.00012566	-0.157719
	AA543186	0.610985	0.715446	7.76e-05
	AA986860	0.58768	0.695509	-0.0011002
	AAAS	0.423354	0.539797	-0.0004797
	AACS	0.688039	0.783576	-0.004992
	AAED1	0.367862	0.481999	-0.0024789
	AAGAB	0.010551	0.0232592	-0.0184458
	AAK1	1.47e-11	1.8e-10	-0.165167
	AAMDC	0.408705	0.524348	0.00302068
	AAMP	1.93e-09	1.81e-08	0.0887919
	AAR2	0.0101236	0.0224462	0.00796456
	AARS	0.0339939	0.0646397	-0.0124016
	AARS2	0.0311544	0.0599268	0.00041889
	AARSD1	0.704653	0.797222	-0.0024293
	AASDH	0.651516	0.751025	-0.0076582
	AASDHPPT	0.0180866	0.0372503	-0.0099179
	AATF	1.55e-08	1.26e-07	0.0450872
	AATK	0.985954	0.994363	0.0002685
	AB124611	9.28e-07	5.47e-06	0.0668463
	ABAT	0.91608	0.953459	-0.0001354
	ABCA1	0.0289533	0.0562794	0.02978
	ABCA13	0.183869	0.274834	-0.0097454
	ABCA2	9.57e-06	4.55e-05	-0.0327757
	ABCA3	0.0831889	0.139517	0.00569609
	ABCA5	0.711456	0.802962	-0.0042259
	ABCA7	4.04e-10	4.14e-09	-0.0841539
	ABCA8A	0.135406	0.212426	NA
	ABCA8B	0.0329743	0.062961	NA
	ABCA9	2.12e-07	1.4e-06	0.0121516
	ABCB10	0.00863884	0.0195186	0.00535002
	ABCB1A	1.6e-05	7.25e-05	-0.0609847
	ABCB1B	0.673987	0.770839	0.00739166
	ABCB4	0.191795	0.284351	0.00360296
	ABCB6	0.292272	0.404728	-0.0029057
	ABCB7	0.00066202	0.00199623	-0.0475193
	ABCB8	0.0395282	0.0737652	-0.0019482
	ABCB9	4.18e-06	2.15e-05	0.0116644
	ABCC1	8.44e-11	9.42e-10	-0.096195
	ABCC10	0.531605	0.645178	-0.0028413
	ABCC3	3.21e-09	2.89e-08	0.0125781
	ABCC4	0.253095	0.359643	-0.00385
	ABCC5	0.864829	0.920782	-0.0053933
	ABCC9	0.913078	0.95204	-5.38e-05
	ABCD1	0.00010064	0.00037562	0.0361343
	ABCD2	0.721825	0.811781	-0.0006944
	ABCD3	0.0457234	0.0837351	0.0176062
	ABCD4	0.392959	0.507505	0.00594804
	ABCE1	0.015557	0.0325792	0.0185705
	ABCF1	1.04e-11	1.29e-10	0.146366
	ABCF2	0.00223774	0.00588979	0.0151159
	ABCF3	0.0198229	0.0403974	-0.0133793
	ABCG1	6.41e-14	1.03e-12	-0.157147
	ABCG2	0.0813968	0.136928	0.00831849
	ABCG3	0.00016382	0.00057817	0.0229335
	ABHD10	0.264952	0.37341	-0.009686
	ABHD11	3.61e-05	0.00015083	0.0351062
	ABHD12	3.65e-25	1.37e-23	0.0889709
	ABHD13	0.00409649	0.0100613	-0.0239287
	ABHD14A	0.470052	0.585549	0.00670926
	ABHD14B	0.0020453	0.00542991	-0.003792
	ABHD15	0.490731	0.605744	0.00422661
	ABHD16A	0.00416334	0.0102124	0.00794841
	ABHD17A	0.00240418	0.00628681	0.0483816
	ABHD17B	0.00030136	0.00098889	-0.0546142
	ABHD17C	0.00024792	0.00083372	-0.0362365
	ABHD18	2.79e-07	1.8e-06	-0.0580652
	ABHD2	8.85e-13	1.24e-11	-0.144516
	ABHD3	0.929721	0.96226	0.00035107
	ABHD4	0.135837	0.213015	-0.0001843
	ABHD5	0.00240181	0.0062817	-0.0263037
	ABHD6	0.363873	0.477875	-0.0018593
	ABHD8	6.68e-05	0.00026009	-0.0416123
	ABI1	9.41e-08	6.66e-07	-0.0108986
	ABI2	0.00109483	0.00310628	-0.0388318
	ABI3	2.19e-06	1.21e-05	0.0609985
	ABI3BP	0.899833	0.943986	-0.0015024
	ABL1	0.00042932	0.00135454	-0.0271487
	ABL2	0.00042889	0.00135374	-0.0348362
	ABLIM1	6.6e-07	3.99e-06	-0.171669
	ABLIM2	0.431022	0.547706	-0.0013265
	ABLIM3	0.510947	0.624708	-0.0042565
	ABR	4.23e-10	4.32e-09	-0.1437
	ABRACL	3.18e-10	3.31e-09	0.124758
	ABT1	0.0622914	0.108921	0.0302203
	ABTB1	0.00511184	0.0122814	-0.0179889
	ABTB2	0.00086404	0.00252391	-0.0553814
	AC125149.3	0.0019415	0.00517966	0.0250502
	AC132444.1	0.815689	0.885759	-0.0013659
	AC133103.1	0.88099	0.931836	-0.001896
	AC149090.1	5.13e-09	4.48e-08	0.152384
	AC168977.1	0.024796	0.0491524	0.00529372
	AC168977.2	0.988625	0.995354	0.00012924
	ACAA1A	7.68e-12	9.69e-11	0.0928272
	ACAA2	0.0988915	0.16182	0.0192096
	ACACA	0.0292288	0.0567573	-0.0276593
	ACACB	0.00907183	0.0203997	-0.0178659
	ACAD10	0.0660353	0.114552	-0.0044923
	ACAD11	0.82586	0.893888	-0.0016377
	ACAD12	0.302232	0.415403	-0.0068017
	ACAD8	0.0519156	0.0934664	0.00541293
	ACAD9	0.0711706	0.122215	0.0133876
	ACADL	2.95e-13	4.36e-12	0.115887
	ACADM	7.77e-06	3.76e-05	0.0525896
	ACADS	0.00016992	0.00059695	0.0372635
	ACADSB	0.123913	0.196936	-0.0034955
	ACADVL	0.00021735	0.00074361	0.00421691
	ACAP1	1.58e-08	1.28e-07	-0.120412
	ACAP2	0.00111736	0.00316083	-0.0671398
	ACAP3	0.136706	0.214137	-0.0041721
	ACAT1	4.13e-05	0.00016997	0.0438095
	ACAT2	0.134353	0.210969	-0.0094099
	ACAT3	0.398287	0.51339	0.00035912
	ACBD3	2.78e-09	2.54e-08	0.0805322
	ACBD4	0.419734	0.53585	0.00141023
	ACBD5	0.00273554	0.00706288	0.00068794
	ACBD6	4.87e-10	4.91e-09	0.0548359
	ACBD7	0.588503	0.696198	-0.0030465
	ACCS	0.0561912	0.0997688	-0.0176461
	ACD	0.00759452	0.0174159	0.0309251
	ACE	0.556751	0.669123	-0.003342
	ACER2	0.784506	0.860435	-0.0021638
	ACER3	0.00575306	0.0136062	0.027269
	ACHE	0.779071	0.856683	-0.0019946
	ACIN1	2.02e-10	2.16e-09	0.133092
	ACKR1	5.54e-05	0.00022023	-0.0321463
	ACKR2	0.85157	0.911287	-0.000577
	ACKR3	0.160458	0.244615	-0.0106439
	ACLY	0.132266	0.208268	-0.0352895
	ACO1	0.29103	0.403335	0.00819893
	ACO2	6.99e-05	0.00027172	-0.0066567
	ACOD1	1.89e-22	6.03e-21	-0.455429
	ACOT1	0.975418	0.988492	-0.0001439
	ACOT10	0.0732625	0.12519	0.00272044
	ACOT11	3.96e-05	0.00016378	-0.0423594
	ACOT13	2.22e-06	1.22e-05	0.0419254
	ACOT2	0.00055945	0.00171255	0.0189571
	ACOT6	0.0916112	0.151558	-0.0068892
	ACOT7	0.00174963	0.00472021	-0.0816151
	ACOT8	0.00428258	0.0104766	0.0186485
	ACOT9	0.0896062	0.148738	-0.0128328
	ACOX1	0.00399891	0.00984847	0.0230802
	ACOX3	2.92e-07	1.88e-06	0.0732679
	ACOXL	0.00038192	0.00122118	-0.0264724
	ACP1	1.21e-07	8.42e-07	0.0844441
	ACP2	1.96e-05	8.69e-05	0.0308169
	ACP5	4.32e-12	5.63e-11	0.130069
	ACP6	0.133371	0.209728	-0.0009565
	ACPP	0.444841	0.561169	-0.0080703
	ACPT	0.362801	0.476673	0.00076773
	ACRBP	0.376077	0.490497	-0.0079303
	ACSBG1	8.21e-08	5.87e-07	-0.0651701
	ACSF2	0.00140538	0.00388097	0.0141291
	ACSF3	0.118017	0.18891	0.00849279
	ACSL1	0.0410488	0.0761381	-0.0306192
	ACSL3	0.874346	0.927563	0.00327718
	ACSL4	0.00034671	0.00112067	-0.0763984
	ACSL5	0.0177212	0.0366011	0.00889617
	ACSL6	0.327997	0.442714	NA
	ACSS1	0.038092	0.0713544	0.0135674
	ACSS2	0.00011232	0.00041487	-0.034368
	ACTA2	0.199224	0.294114	0.00010029
	ACTB	1.31e-41	1.08e-39	0.206145
	ACTBL2	0.411835	0.527481	0.00114863
	ACTG1	0.716695	0.807507	0.00513597
	ACTG2	0.16782	0.254193	0.00328127
	ACTL6A	0.00814218	0.0185276	0.0117206
	ACTN1	0.00114074	0.00321805	-0.0908073
	ACTN2	4.67e-07	2.88e-06	-0.0832075
	ACTN4	3.12e-11	3.68e-10	-0.170158
	ACTR10	9.5e-05	0.00035621	0.0139122
	ACTR1A	0.00017533	0.00061398	-0.0304024
	ACTR1B	0.00518909	0.0124455	-0.003641
	ACTR2	3.72e-07	2.35e-06	-0.123761
	ACTR3	9.94e-15	1.73e-13	0.122518
	ACTR3B	0.337848	0.452898	-0.0014423
	ACTR5	0.00013295	0.00048108	-0.0278072
	ACTR6	0.193184	0.286106	0.00379719
	ACTR8	0.513171	0.626877	-0.0019227
	ACTRT3	0.16304	0.247861	0.00304351
	ACVR1	0.117095	0.187658	0.0051421
	ACVR1B	0.0200366	0.040784	-0.012392
	ACVR2A	0.362047	0.475968	-0.0113892
	ACVR2B	0.56141	0.673191	0.00071593
	ACVRL1	1.57e-12	2.15e-11	0.0378424
	ACY1	0.494456	0.608919	0.00369714
	ACY3	0.039463	0.0736857	0.00094908
	ACYP1	0.00035208	0.00113659	0.0340694
	ACYP2	0.102632	0.16704	0.00682821
	ADA	0.0200688	0.0408332	0.0117229
	ADAL	0.626133	0.728128	0.00033059
	ADAM10	2.14e-09	1.99e-08	-0.0597815
	ADAM11	0.50005	0.614376	0.00191536
	ADAM12	0.0510335	0.0921026	-0.0047328
	ADAM15	1.78e-14	3.03e-13	0.0555876
	ADAM17	1.8e-05	8.02e-05	0.0116227
	ADAM19	1.87e-10	2.01e-09	-0.143178
	ADAM22	0.0206596	0.0418353	-0.0131692
	ADAM23	0.0456765	0.083675	-0.0144236
	ADAM28	0.950288	0.974367	-0.0008316
	ADAM30	0.905901	0.947587	-0.0002519
	ADAM32	0.74504	0.830587	0.00041045
	ADAM33	0.756859	0.839487	-0.0009889
	ADAM4	0.875898	0.928731	-0.0003041
	ADAM8	6.47e-12	8.25e-11	-0.209208
	ADAM9	0.00905115	0.0203631	0.0297899
	ADAMDEC1	0.0186165	0.0381928	0.00765362
	ADAMTS1	0.794198	0.868826	0.00131818
	ADAMTS10	7.97e-06	3.85e-05	-0.0301733
	ADAMTS12	0.487522	0.602585	0.0004762
	ADAMTS13	0.0594643	0.10455	0.0017995
	ADAMTS14	0.358554	0.472795	-0.003226
	ADAMTS15	0.998772	0.999514	3.77e-05
	ADAMTS2	0.437087	0.553807	-0.0045
	ADAMTS4	0.268695	0.377365	0.00079838
	ADAMTS5	2.8e-05	0.00012008	-0.0312373
	ADAMTS6	0.00010088	0.00037624	-0.0423301
	ADAMTS7	0.353178	0.467355	-0.0044446
	ADAMTS8	0.336366	0.451464	NA
	ADAMTS9	0.144712	0.224247	-0.0103079
	ADAMTSL1	0.400304	0.515284	-0.0059542
	ADAMTSL2	0.262659	0.370791	0.00157323
	ADAMTSL3	0.986143	0.994451	NA
	ADAMTSL4	0.262478	0.37057	-0.0119431
	ADAMTSL5	6.04e-06	2.99e-05	-0.0497907
	ADAP1	0.02556	0.0504775	0.0179243
	ADAP2	3.09e-30	1.55e-28	0.0330327
	ADAR	0.0590901	0.104024	0.02019
	ADARB1	0.341016	0.456227	-0.006523
	ADAT1	0.991395	0.996332	-4.79e-05
	ADAT2	0.404922	0.520236	0.00722075
	ADAT3	0.275134	0.384891	-0.0021822
	ADCK1	0.560626	0.672461	0.0060917
	ADCK2	0.00012263	0.00044787	-0.0211231
	ADCK5	0.168412	0.254964	0.00563483
	ADCY1	0.52475	0.638679	-0.0022697
	ADCY3	0.369095	0.482953	-0.0004374
	ADCY4	0.259819	0.367391	0.00201427
	ADCY5	0.598202	0.704896	-0.0006763
	ADCY6	0.219632	0.319001	-0.0135399
	ADCY7	0.00014631	0.00052362	-0.0863057
	ADCY9	0.750489	0.834415	0.00014852
	ADCYAP1	0.0269463	0.0528541	NA
	ADD1	0.00030302	0.00099286	-0.0233606
	ADD2	3.1e-07	1.98e-06	-0.0647851
	ADD3	0.00184892	0.00495839	0.0485904
	ADGB	0.343684	0.458421	-0.0013238
	ADGRA1	1.52e-05	6.92e-05	-0.0457565
	ADGRA2	0.412059	0.527686	-0.0047812
	ADGRA3	0.584884	0.693148	0.0001614
	ADGRB2	0.799913	0.87327	0.00101797
	ADGRD1	0.854313	0.91333	0.00060319
	ADGRE1	7.52e-25	2.79e-23	0.0568399
	ADGRE4	0.781447	0.858494	-0.0025919
	ADGRE5	1.65e-15	3.07e-14	-0.272138
	ADGRF5	0.766866	0.847274	-9.08e-05
	ADGRG1	0.00030804	0.00100758	-0.0280317
	ADGRG2	0.0296909	0.0575597	NA
	ADGRG3	7.07e-28	3.17e-26	-0.297086
	ADGRG5	0.00121527	0.00341322	-0.049104
	ADGRG6	0.092766	0.15317	-0.0167455
	ADGRL1	4.94e-24	1.74e-22	-0.194368
	ADGRL2	0.015974	0.0333702	-0.0176927
	ADGRL3	0.452886	0.569396	-0.0019097
	ADGRL4	0.74671	0.831783	0.00047247
	ADH1	0.912861	0.952008	0.00018052
	ADH4	0.98848	0.995354	-8.02e-05
	ADH5	1.7e-07	1.15e-06	0.0811115
	ADHFE1	0.60594	0.711388	-0.0026683
	ADI1	0.0086343	0.0195141	0.0103053
	ADIPOR1	3.04e-09	2.76e-08	-0.180357
	ADIPOR2	4.13e-11	4.81e-10	-0.176679
	ADK	0.744118	0.829921	0.00885293
	ADM	0.02733	0.053504	-0.0276413
	ADM2	0.702307	0.794979	0.00069026
	ADNP	0.236006	0.338912	0.00938372
	ADNP2	3.18e-05	0.00013483	-0.0445115
	ADO	0.115871	0.185962	0.00286355
	ADORA2A	1.03e-17	2.29e-16	-0.190787
	ADORA2B	0.011133	0.0243774	-0.0294909
	ADORA3	3.05e-11	3.61e-10	-0.122765
	ADPGK	0.00283448	0.00728153	0.0309585
	ADPRH	0.0752992	0.128099	0.0215098
	ADPRHL2	0.144172	0.223569	0.00176933
	ADPRM	0.0191585	0.0391472	-0.0139167
	ADRA1B	0.928698	0.961521	NA
	ADRA2A	0.0415355	0.0769486	-0.0093977
	ADRB1	0.0404115	0.0751753	-0.011199
	ADRB2	0.0633064	0.110532	-0.0131781
	ADRM1	4.75e-05	0.00019208	0.0283422
	ADSL	0.0199075	0.0405588	0.00507783
	ADSS	0.00071935	0.00214753	-0.0401208
	ADSSL1	0.518294	0.631926	-0.0088027
	ADTRP	0.819306	0.88849	0.00091228
	AEBP1	0.950872	0.974599	-0.0007514
	AEBP2	1.14e-16	2.35e-15	-0.285931
	AEN	0.0113948	0.0248832	0.00578201
	AES	3.11e-22	9.73e-21	0.266185
	AFAP1	0.87618	0.928865	0.0029726
	AFAP1L1	0.992931	0.996835	-0.0001308
	AFAP1L2	0.587553	0.695449	0.00015396
	AFDN	0.412122	0.527716	-3.9e-05
	AFF1	7.63e-06	3.7e-05	-0.103964
	AFF2	0.431132	0.547793	0.0006023
	AFF3	0.00300007	0.00765941	0.0160272
	AFF4	0.00466663	0.0113057	-0.0480066
	AFG3L1	2.67e-05	0.00011497	-0.0234747
	AFG3L2	2.37e-05	0.0001033	-0.0654785
	AFMID	0.331642	0.446139	0.00260118
	AFP	0.0171964	0.0356759	0.00458532
	AFTPH	4.86e-06	2.46e-05	-0.0743052
	AGA	0.0808544	0.136174	0.0229191
	AGAP1	0.574364	0.684013	0.00707783
	AGAP2	0.00049608	0.00154106	0.00539469
	AGAP3	0.260757	0.368547	-0.0112799
	AGBL3	0.00281683	0.00724104	-0.0226548
	AGBL5	0.103235	0.167922	-0.0114485
	AGER	0.084117	0.140909	-0.0039528
	AGFG1	1.78e-05	7.95e-05	-0.119364
	AGFG2	0.0541621	0.096862	-0.0024769
	AGGF1	1.24e-10	1.36e-09	0.0565653
	AGK	0.0200863	0.0408634	-0.0078413
	AGL	0.114277	0.183602	0.00984707
	AGMO	0.991784	0.996456	3.87e-06
	AGO1	0.00186138	0.00498919	-0.02582
	AGO2	2.84e-19	7.17e-18	-0.259956
	AGO3	0.00794011	0.0181108	-0.0207679
	AGO4	0.289512	0.401485	-0.0084333
	AGPAT1	0.138694	0.216785	-0.0205173
	AGPAT2	0.00012664	0.00046064	0.0278292
	AGPAT3	0.00360897	0.00900244	-0.0175442
	AGPAT4	0.00555433	0.0131996	0.0302805
	AGPAT5	0.0249344	0.0493629	-0.0075494
	AGPAT9	1.67e-14	2.87e-13	-0.163645
	AGPS	9.64e-05	0.00036122	-0.0746415
	AGRN	0.508726	0.622688	0.00248463
	AGRP	0.510542	0.624263	0.00196134
	AGT	0.152977	0.235104	NA
	AGTPBP1	0.304501	0.418072	0.0126238
	AGTRAP	1.57e-06	8.85e-06	0.0483148
	AHCTF1	1.78e-05	7.95e-05	-0.0394864
	AHCY	0.461767	0.577581	-0.0012308
	AHCYL1	0.00276501	0.00712938	-0.0306073
	AHCYL2	0.256054	0.363073	-0.0037191
	AHDC1	2.24e-05	9.81e-05	-0.0453884
	AHI1	5.62e-06	2.8e-05	-0.0367697
	AHNAK	8.27e-36	5.44e-34	-0.467712
	AHNAK2	1.84e-06	1.03e-05	-0.056971
	AHR	8.44e-06	4.06e-05	-0.135951
	AHSA1	4.18e-07	2.6e-06	-0.0891426
	AHSA2	2.88e-15	5.23e-14	-0.160715
	AI314180	1.34e-13	2.06e-12	-0.159918
	AI413582	1.24e-06	7.15e-06	0.0356611
	AI427809	0.0140634	0.0298223	-0.0140099
	AI429214	0.142351	0.221126	0.00091767
	AI464131	0.400375	0.515301	-0.0025506
	AI467606	9.42e-14	1.48e-12	-0.145919
	AI480526	3.72e-05	0.00015487	-0.0368483
	AI504432	0.00029746	0.00097839	-0.0837713
	AI597479	0.246037	0.351111	-0.0031274
	AI606181	0.00033939	0.00110001	-0.0425308
	AI661453	0.517426	0.631223	-0.0011736
	AI837181	1.29e-06	7.39e-06	-0.0497496
	AI838599	0.306942	0.42056	-0.0052424
	AI839979	0.294691	0.407267	0.00109766
	AI846148	0.0896692	0.148795	-0.0071308
	AI854703	0.374857	0.489199	-0.006804
	AI987944	0.00183991	0.00493682	-0.0433621
	AIDA	0.0304659	0.0588462	0.0109119
	AIF1	1.8e-98	8.13e-96	0.18016
	AIF1L	0.211518	0.309136	0.00201145
	AIFM1	0.00018202	0.00063437	0.0346072
	AIFM2	0.566601	0.677877	0.00316586
	AIG1	1.45e-08	1.18e-07	0.049504
	AIM1	0.00028095	0.0009307	-0.0014424
	AIM1L	0.0122123	0.0263974	-0.013444
	AIM2	0.00080929	0.00238126	-0.0457641
	AIMP1	1.67e-37	1.15e-35	0.306721
	AIMP2	0.01977	0.0402948	0.00678673
	AIP	1.58e-05	7.15e-05	0.0227247
	AIPL1	0.26485	0.3733	0.00056703
	AIRE	0.736091	0.823787	-0.0009788
	AJUBA	0.380495	0.494869	-0.0045007
	AK010878	2.29e-05	0.00010014	-0.0389423
	AK1	0.730034	0.818983	0.00077778
	AK157302	0.92012	0.956064	0.00077501
	AK2	0.00212836	0.00562896	-0.0150452
	AK3	0.207964	0.304843	0.00794601
	AK4	3.62e-05	0.00015135	-0.040432
	AK5	0.184237	0.275277	-0.0040446
	AK6	0.00921718	0.0206971	0.0272378
	AK8	0.0828478	0.139087	0.00233602
	AKAP1	0.420542	0.536837	0.00409182
	AKAP10	2.25e-05	9.81e-05	-0.0257703
	AKAP11	0.0727758	0.124553	-0.0342344
	AKAP12	0.205738	0.3021	0.00721868
	AKAP13	0.0230293	0.0461459	-0.0393904
	AKAP17B	0.659592	0.758635	0.00042305
	AKAP2	0.473283	0.588569	0.00098711
	AKAP5	0.338468	0.453593	0.0027978
	AKAP6	0.7414	0.827794	-0.0010481
	AKAP7	0.779133	0.856683	0.00488752
	AKAP8	0.00012943	0.00046946	0.00216266
	AKAP8L	9.13e-08	6.47e-07	0.0501465
	AKAP9	3.26e-06	1.72e-05	0.0689561
	AKIP1	0.0538589	0.0963987	0.0125143
	AKIRIN1	1.44e-05	6.56e-05	-0.0207459
	AKIRIN2	0.00029111	0.00095978	0.0229945
	AKNA	4.6e-05	0.00018662	-0.104931
	AKR1A1	1.93e-52	2.4e-50	0.323318
	AKR1B10	0.0308482	0.0594497	0.00444979
	AKR1B3	2.39e-13	3.6e-12	0.139693
	AKR1B8	0.072924	0.124779	0.00383951
	AKR1C12	0.0955866	0.15715	-0.014905
	AKR1C13	0.423308	0.539784	0.00736161
	AKR1C18	0.321107	0.4354	-0.004549
	AKR1C19	0.30996	0.423857	-0.001187
	AKR1E1	0.013469	0.0287047	-0.0034157
	AKR7A5	0.0260639	0.0513469	0.0140694
	AKT1	3.22e-07	2.05e-06	0.0660732
	AKT1S1	0.31809	0.432174	-0.0048935
	AKT2	5.18e-06	2.6e-05	-0.036353
	AKT3	0.00330451	0.00833663	-0.0294433
	AKTIP	0.12913	0.204042	0.00254471
	ALAD	0.00075637	0.00224321	-0.0242293
	ALAS1	0.252505	0.35897	0.0188542
	ALCAM	0.193181	0.286106	-0.0363771
	ALDH16A1	0.0395458	0.073789	-0.0013103
	ALDH18A1	0.0221545	0.0445445	-0.0127824
	ALDH1A1	0.890113	0.93786	0.00026395
	ALDH1A2	0.379067	0.493556	0.00573847
	ALDH1A3	0.800769	0.873706	0.00090875
	ALDH1B1	0.00020639	0.00070994	0.00968816
	ALDH1L1	0.980735	0.991543	0.00031375
	ALDH1L2	0.69674	0.790898	0.0004179
	ALDH2	2.22e-24	7.97e-23	0.130974
	ALDH3A1	0.573646	0.683476	NA
	ALDH3A2	0.0257251	0.050784	-0.0173689
	ALDH3B1	3.34e-05	0.00014085	0.0236853
	ALDH4A1	0.495651	0.610171	-0.0058637
	ALDH5A1	0.376898	0.491192	-0.0038117
	ALDH6A1	0.0534598	0.0958187	0.00680725
	ALDH7A1	0.00153411	0.00419792	0.01548
	ALDH9A1	2.24e-06	1.23e-05	0.0447829
	ALDOA	0.00490108	0.0118251	-0.0483401
	ALDOC	0.0245042	0.0486434	0.025047
	ALG1	0.0248941	0.0492959	0.0103627
	ALG10B	0.00191672	0.0051214	-0.0306603
	ALG11	0.00926982	0.0208031	-0.0109861
	ALG12	0.164098	0.249172	0.00858547
	ALG13	0.556357	0.668875	-0.0106581
	ALG14	0.426844	0.543027	0.0027498
	ALG2	0.28702	0.398535	-0.004575
	ALG3	0.0563553	0.0999907	0.0110851
	ALG5	7.16e-10	7.08e-09	0.067283
	ALG6	0.181364	0.271776	-0.0097396
	ALG8	0.499327	0.613783	0.00237154
	ALG9	0.153075	0.235209	-0.0137954
	ALKBH1	1.44e-07	9.88e-07	0.0895184
	ALKBH2	0.0381427	0.0714407	0.00436577
	ALKBH3	0.00380181	0.00942212	0.0197111
	ALKBH4	0.00073228	0.00218018	-0.0267594
	ALKBH5	2.98e-12	3.96e-11	-0.197346
	ALKBH6	0.00328132	0.00828632	0.00153455
	ALKBH7	0.018927	0.0387313	0.0108622
	ALKBH8	0.00651074	0.0152059	-0.0044465
	ALMS1	0.542273	0.655425	0.00124227
	ALOX15	0.335345	0.450237	-0.0061993
	ALOX5	6.49e-13	9.29e-12	-0.170057
	ALOX5AP	1.21e-07	8.44e-07	-0.0212802
	ALOX8	0.00136479	0.00378254	-0.0190278
	ALPK1	0.748193	0.833011	0.00211452
	ALPK2	0.00098216	0.00282321	0.0101859
	ALPL	0.544727	0.657923	0.00118002
	ALS2	0.00512589	0.0123113	-0.0303553
	ALS2CL	0.00330602	0.00833907	-0.0227171
	ALS2CR12	0.0657786	0.114159	-0.013468
	ALYREF	0.00862633	0.019499	0.0232952
	ALYREF2	0.577377	0.686854	-0.007145
	AMACR	0.34293	0.457707	-0.0073743
	AMBP	0.0676354	0.116891	-0.0109291
	AMBRA1	0.0774509	0.131162	-0.0122108
	AMD1	0.00015447	0.00054909	-0.0082254
	AMD2	1.67e-07	1.13e-06	-0.0472409
	AMDHD1	0.994774	0.997489	0.00015176
	AMDHD2	0.450687	0.56705	0.0159234
	AMER1	0.0913938	0.151296	0.00347341
	AMER2	2.37e-05	0.00010311	-0.0394323
	AMFR	9.32e-08	6.6e-07	-0.0654535
	AMH	0.203266	0.299014	-0.0043669
	AMICA1	0.0832897	0.139661	0.0558145
	AMIGO1	0.393058	0.507547	0.00308132
	AMIGO2	0.62291	0.725805	0.00308551
	AMIGO3	0.425805	0.542066	0.00262636
	AMMECR1	4.16e-05	0.00017093	-0.0467423
	AMMECR1L	3.88e-08	2.92e-07	-0.0604335
	AMN	0.558698	0.670927	0.00123135
	AMN1	5.95e-06	2.95e-05	-0.0685081
	AMOT	0.0322053	0.0616848	0.0033429
	AMOTL1	0.281158	0.391847	0.00235323
	AMOTL2	0.3993	0.514393	0.00089555
	AMPD1	0.221147	0.320851	0.00204572
	AMPD2	0.227853	0.329209	-0.0043741
	AMPD3	0.00763932	0.0175029	-0.027998
	AMPH	0.540331	0.653629	0.00202193
	AMT	0.740692	0.827365	-0.0004634
	AMY1	0.392493	0.506988	-0.0017003
	AMY2A5	0.564391	0.675813	0.00201699
	AMZ1	0.00065568	0.00197865	0.0225898
	AMZ2	0.020602	0.0417351	-0.0101747
	ANAPC1	0.0211111	0.0426538	-0.0358545
	ANAPC10	7.43e-05	0.00028639	-0.0093371
	ANAPC11	0.00016213	0.00057321	0.0247193
	ANAPC13	8.95e-19	2.17e-17	0.169029
	ANAPC15	3.16e-07	2.01e-06	0.0527266
	ANAPC16	0.00070394	0.0021086	0.00945975
	ANAPC2	5.25e-05	0.00020958	0.00265725
	ANAPC4	0.0155757	0.0326138	-0.0256073
	ANAPC5	2.32e-06	1.27e-05	0.0757106
	ANAPC7	0.100319	0.16377	0.00372227
	ANG	6.43e-12	8.21e-11	0.013701
	ANGEL1	0.177914	0.2675	0.00487873
	ANGEL2	8.42e-07	5e-06	0.00654658
	ANGPT1	0.0036222	0.00903103	-0.024029
	ANGPT2	0.668021	0.765902	0.00149614
	ANGPT4	0.740825	0.827394	-0.0009832
	ANGPTL1	0.27912	0.389543	0.00326627
	ANGPTL2	0.327299	0.442161	-0.0016574
	ANGPTL3	0.0770952	0.130704	0.00104064
	ANGPTL4	0.580021	0.689036	0.00345366
	ANGPTL6	0.643044	0.743385	0.00121389
	ANGPTL7	0.141677	0.220234	-0.0081214
	ANGPTL8	0.638762	0.739372	NA
	ANK	0.0183053	0.0376248	-0.0195943
	ANK1	0.708567	0.80072	-0.0005854
	ANK2	0.356302	0.470393	0.00140642
	ANK3	0.288213	0.399974	0.00257149
	ANKFY1	0.00106685	0.00303815	-0.0122441
	ANKHD1	0.0001	0.00037341	-0.0416609
	ANKIB1	1.17e-05	5.43e-05	-0.036112
	ANKLE1	0.732505	0.820894	0.00011493
	ANKLE2	0.113425	0.182348	0.00041029
	ANKMY1	0.377112	0.491429	-0.005038
	ANKMY2	0.112082	0.180398	0.0157812
	ANKRA2	0.00117681	0.00331126	-0.0198446
	ANKRD1	0.255623	0.362656	0.00029644
	ANKRD10	4.26e-09	3.77e-08	-0.124308
	ANKRD11	4.04e-08	3.03e-07	0.0929759
	ANKRD12	1.25e-11	1.55e-10	-0.194455
	ANKRD13A	0.00525253	0.01258	-0.048881
	ANKRD13B	0.0394717	0.0736857	-0.0148587
	ANKRD13C	5.89e-05	0.00023272	-0.0409353
	ANKRD13D	0.00650718	0.0152023	-0.007677
	ANKRD16	0.0305324	0.0589467	-0.018361
	ANKRD17	3.95e-06	2.04e-05	-0.145738
	ANKRD22	0.327575	0.442416	-0.0061823
	ANKRD24	0.043862	0.0807607	0.00637079
	ANKRD26	0.357985	0.472126	0.0110331
	ANKRD27	0.00571974	0.0135465	-0.0395405
	ANKRD28	0.085402	0.142765	-0.022768
	ANKRD29	0.0985511	0.161349	-0.0077253
	ANKRD33B	3.62e-14	5.89e-13	-0.225096
	ANKRD35	0.457912	0.573597	-0.0035807
	ANKRD37	0.0288479	0.05611	0.00199569
	ANKRD39	0.00122208	0.0034311	-0.0306572
	ANKRD40	1.14e-05	5.31e-05	0.0222765
	ANKRD42	0.754551	0.837534	0.00096303
	ANKRD44	3.84e-09	3.41e-08	-0.200098
	ANKRD46	0.00015507	0.00055073	-0.037629
	ANKRD49	0.264356	0.37274	0.00143407
	ANKRD50	4.94e-08	3.66e-07	-0.0567859
	ANKRD52	0.00046382	0.00145173	-0.0392862
	ANKRD54	0.0275438	0.0538424	-0.0240623
	ANKRD55	0.543643	0.656821	0.00303127
	ANKRD6	0.0137919	0.0293073	-0.0198972
	ANKRD61	0.885768	0.935002	0.00080508
	ANKRD66	0.337351	0.45231	-0.0023599
	ANKRD9	0.134775	0.211523	0.00853572
	ANKS1	0.0606089	0.106392	-0.0112256
	ANKS1B	0.73062	0.819521	-0.0006553
	ANKS3	0.394369	0.508982	0.00539641
	ANKS6	0.83257	0.898803	-0.0001541
	ANKZF1	0.00393348	0.00970604	0.020614
	ANLN	0.977036	0.989305	0.00022021
	ANO1	0.609405	0.714148	0.00157703
	ANO10	0.0266063	0.052281	0.0175983
	ANO6	0.146755	0.226955	0.0189659
	ANO8	0.0364268	0.0685367	-8.58e-06
	ANP32A	0.00186582	0.00500022	-0.0159196
	ANP32B	1.59e-23	5.44e-22	0.246487
	ANP32E	0.0693465	0.119471	0.0285338
	ANPEP	0.00274697	0.00708763	0.0195432
	ANTXR1	0.907096	0.948255	-0.0005831
	ANTXR2	0.0254675	0.0503209	-0.0085944
	ANXA1	0.023281	0.0465894	0.0456061
	ANXA10	0.347702	0.461984	-0.0012909
	ANXA11	3.76e-10	3.86e-09	-0.0680859
	ANXA2	1.53e-06	8.66e-06	-0.171861
	ANXA3	3.28e-14	5.36e-13	0.0971018
	ANXA4	1.27e-08	1.04e-07	0.0571731
	ANXA5	1.37e-21	4.07e-20	0.160473
	ANXA6	1.34e-05	6.14e-05	-0.145094
	ANXA7	0.00450676	0.0109461	-0.0084733
	ANXA8	0.584869	0.693148	-0.0004166
	ANXA9	0.430819	0.547493	0.0018449
	AOAH	3.27e-14	5.35e-13	0.0186019
	AOC1	0.570348	0.680714	NA
	AOC2	0.666155	0.764277	-0.0026118
	AOC3	0.431185	0.547793	-0.0016643
	AOX1	0.745331	0.830851	0.00061053
	AP1AR	0.0005062	0.00156772	-0.0491298
	AP1B1	3.37e-06	1.77e-05	0.0686482
	AP1G1	0.0105837	0.023328	-0.0226624
	AP1G2	0.060699	0.106513	0.0143429
	AP1M1	0.0121966	0.0263672	0.00122313
	AP1M2	0.0819508	0.137747	0.00356771
	AP1S1	1.35e-07	9.32e-07	0.0668014
	AP1S2	0.103003	0.167599	0.040289
	AP1S3	4.24e-10	4.32e-09	-0.109891
	AP2A1	6.1e-06	3.02e-05	-0.006583
	AP2A2	1.58e-12	2.16e-11	0.106864
	AP2B1	0.00472873	0.0114417	-0.0758053
	AP2M1	4.24e-12	5.53e-11	0.101905
	AP2S1	1.16e-30	6.1e-29	0.262631
	AP3B1	0.00113828	0.0032117	0.00802759
	AP3D1	0.00012158	0.00044436	0.032183
	AP3M1	0.0039773	0.00980155	-0.0386862
	AP3M2	0.692617	0.787625	-0.003209
	AP3S1	2.53e-12	3.38e-11	-0.20591
	AP3S2	0.176234	0.265416	0.0133519
	AP4B1	1.78e-05	7.96e-05	-0.0377448
	AP4E1	0.0488472	0.088661	-0.0160616
	AP4M1	0.432341	0.548882	0.00258202
	AP4S1	0.00072807	0.00216934	0.0406956
	AP5B1	0.63481	0.735976	-0.004242
	AP5M1	0.00357828	0.00893836	-0.029359
	AP5S1	0.00776879	0.0177677	0.0142976
	AP5Z1	0.00807154	0.018386	-0.0003238
	APAF1	0.00011993	0.00043917	-0.0680493
	APBA1	0.0381838	0.0715088	0.00515794
	APBA3	0.050866	0.0918141	-0.0286716
	APBB1	0.185603	0.276886	0.00494353
	APBB1IP	0.00127693	0.00356873	-0.083976
	APBB2	0.170308	0.257707	0.00720027
	APC	0.0629157	0.109925	0.0143103
	APC2	0.0363347	0.068397	-0.0146225
	APCDD1	0.971548	0.986172	NA
	APEH	0.00080813	0.00237829	-0.031013
	APEX1	1.02e-11	1.27e-10	0.06448
	APEX2	0.0181699	0.0373866	-0.002808
	APH1A	6.8e-07	4.1e-06	0.0162081
	APH1B	0.082009	0.13783	-0.0066488
	APH1C	0.475716	0.590875	-0.0050541
	API5	0.0097172	0.0216612	-0.013054
	APIP	1.82e-08	1.46e-07	0.0466521
	APITD1	0.585624	0.693832	0.00362386
	APLF	0.0740402	0.126251	-0.01038
	APLN	0.449651	0.566213	0.00061256
	APLNR	0.0773101	0.130996	NA
	APLP1	0.0233533	0.0467096	-0.0067545
	APLP2	1.02e-11	1.27e-10	0.0686953
	APMAP	0.148196	0.228744	0.00508356
	APOA1BP	0.00160406	0.00436515	0.00953952
	APOA2	0.683112	0.779064	0.00202413
	APOB	0.994232	0.997321	7.68e-05
	APOBEC1	4.74e-25	1.77e-23	0.070626
	APOBEC2	0.384167	0.498587	-0.0044582
	APOBEC3	0.0717141	0.122969	-0.0080936
	APOBR	0.00019402	0.00067236	0.0349315
	APOC1	0.01248	0.0268737	0.00273804
	APOC4	0.134002	0.210591	-0.0064265
	APOD	0.162099	0.246699	0.00149095
	APOE	1.55e-186	2.64e-183	0.668402
	APOF	0.943304	0.970999	-1.81e-05
	APOL10B	0.838758	0.903321	-0.0007967
	APOL6	0.483505	0.59885	0.00039794
	APOL7A	0.891914	0.939112	-0.0003076
	APOL7B	0.0201899	0.0410415	-0.0195439
	APOL7C	0.0533186	0.0955879	0.00346792
	APOL7E	0.00017798	0.00062227	-0.024654
	APOL8	0.517439	0.631223	0.00082054
	APOL9A	0.210979	0.308554	-0.0017243
	APOL9B	0.00267564	0.00692108	-0.0169906
	APOLD1	0.0422926	0.0781812	0.00673074
	APOO	0.00337668	0.00849492	0.00673972
	APOO.PS	0.904468	0.946525	-0.000311
	APOOL	0.00032777	0.00106642	0.00516295
	APOPT1	9.19e-07	5.43e-06	0.0549993
	APP	2.9e-08	2.23e-07	0.127478
	APPBP2	5.44e-08	4e-07	-0.0622167
	APPL1	0.040452	0.0752051	-0.0181399
	APPL2	0.161173	0.245484	-0.0167972
	APRT	6.93e-17	1.45e-15	0.1598
	APTX	0.0002558	0.0008574	0.0169876
	AQP1	0.0841592	0.140965	-0.0067956
	AQP11	0.0166489	0.0346385	-0.0177462
	AQP3	0.00124257	0.00348288	-0.0341396
	AQP9	0.621947	0.725124	0.00199736
	AQR	7.24e-06	3.53e-05	0.0410203
	AR	2.39e-06	1.3e-05	-0.0822743
	ARAF	6.83e-06	3.34e-05	0.00664771
	ARAP1	0.0016731	0.00453211	-0.0303982
	ARAP2	0.0187157	0.0383602	-0.0409571
	ARAP3	0.12684	0.20097	-0.0144374
	ARC	0.540872	0.654086	0.00165007
	ARCN1	1.06e-06	6.17e-06	-0.0665693
	AREG	0.780096	0.857474	-0.0105384
	AREL1	0.00719281	0.0166216	-0.0273585
	ARF1	3.87e-08	2.92e-07	0.0212261
	ARF2	0.00748346	0.0171895	-0.0552171
	ARF3	0.00520933	0.0124824	-0.0046808
	ARF4	5.34e-07	3.26e-06	0.0734789
	ARF5	3.12e-07	1.99e-06	0.00467434
	ARF6	3.71e-08	2.8e-07	-0.194269
	ARFGAP1	3.24e-06	1.72e-05	-0.011438
	ARFGAP2	0.103623	0.168411	0.0208106
	ARFGAP3	0.0679827	0.117452	-0.0156078
	ARFGEF1	2.22e-09	2.06e-08	-0.113744
	ARFGEF2	8.77e-08	6.24e-07	-0.0803983
	ARFGEF3	0.214163	0.312345	-0.0051161
	ARFIP1	1.21e-06	6.98e-06	-0.0553042
	ARFIP2	0.0116285	0.0253536	0.0153482
	ARFRP1	2.85e-06	1.53e-05	0.0295117
	ARG1	2.81e-11	3.34e-10	0.0505693
	ARG2	4.91e-21	1.4e-19	-0.243345
	ARGLU1	7.75e-07	4.64e-06	0.114251
	ARHGAP1	0.0206766	0.041853	0.00236935
	ARHGAP10	0.0157298	0.0329005	0.0177353
	ARHGAP11A	0.210765	0.308329	0.0152735
	ARHGAP12	0.00014416	0.00051739	0.0106034
	ARHGAP15	0.186115	0.277516	0.0201379
	ARHGAP17	1.39e-09	1.33e-08	0.0825615
	ARHGAP18	0.00013823	0.00049761	0.0499256
	ARHGAP19	0.0108122	0.0237598	0.00974388
	ARHGAP20	0.00401506	0.00988029	-0.0253196
	ARHGAP21	0.201864	0.297348	-0.0007927
	ARHGAP22	0.388524	0.503006	0.00763906
	ARHGAP23	0.803837	0.875943	-0.0025947
	ARHGAP24	0.910223	0.950228	0.00221128
	ARHGAP25	0.00035844	0.00115491	0.0343612
	ARHGAP26	3.53e-11	4.14e-10	-0.111778
	ARHGAP27	0.0235306	0.0470274	-0.0386151
	ARHGAP28	0.645803	0.74573	-0.0008952
	ARHGAP29	0.728446	0.817802	0.0017474
	ARHGAP30	0.00744544	0.0171253	0.0237811
	ARHGAP31	6.21e-06	3.06e-05	-0.02034
	ARHGAP32	0.757755	0.840359	-0.0010748
	ARHGAP33	0.396864	0.511684	-0.0018801
	ARHGAP35	0.00995472	0.0221166	0.00285045
	ARHGAP39	0.00142827	0.00393642	-0.0112834
	ARHGAP4	0.00827263	0.0187826	0.0254233
	ARHGAP42	0.893005	0.939679	-0.0007049
	ARHGAP44	0.990381	0.995953	NA
	ARHGAP5	0.00366346	0.00911907	-0.0518461
	ARHGAP6	8.14e-05	0.00031031	-0.057844
	ARHGAP8	0.160177	0.24427	-0.0067733
	ARHGAP9	4.19e-07	2.61e-06	-0.056537
	ARHGDIA	1.42e-14	2.44e-13	0.118213
	ARHGDIB	2.54e-52	3.09e-50	0.448717
	ARHGDIG	0.29844	0.411224	-0.0023147
	ARHGEF1	6.35e-08	4.62e-07	-0.139431
	ARHGEF10	0.0130843	0.0280096	0.0117206
	ARHGEF10L	0.181397	0.271777	0.00105561
	ARHGEF11	0.0725912	0.124306	0.00488287
	ARHGEF12	0.00031586	0.0010314	-0.0406852
	ARHGEF15	0.992865	0.996833	NA
	ARHGEF16	0.802899	0.87522	-0.0007563
	ARHGEF17	0.28921	0.401139	-0.0031429
	ARHGEF18	0.00461718	0.0111983	-0.0221381
	ARHGEF19	0.998233	0.999499	-3.28e-05
	ARHGEF2	0.00014173	0.00050949	-0.0529038
	ARHGEF25	0.111818	0.180048	-0.0026591
	ARHGEF26	0.992308	0.996607	-3.33e-05
	ARHGEF28	0.124527	0.197749	0.00036984
	ARHGEF3	2.05e-09	1.91e-08	-0.136421
	ARHGEF33	0.112949	0.18164	0.00139223
	ARHGEF39	0.297741	0.410519	-0.0056848
	ARHGEF4	0.74082	0.827394	-0.0012917
	ARHGEF40	0.037724	0.070717	0.0130824
	ARHGEF5	0.196012	0.289931	0.0064961
	ARHGEF6	0.0209133	0.0422876	0.0124469
	ARHGEF7	0.00505515	0.0121547	-0.0004565
	ARHGEF9	0.0190563	0.0389593	0.00570321
	ARID1A	8.82e-06	4.22e-05	-0.107835
	ARID1B	2.04e-07	1.35e-06	-0.118404
	ARID2	6.59e-11	7.45e-10	-0.122481
	ARID3A	0.00486154	0.0117389	-0.0210969
	ARID3B	0.00028934	0.00095517	-0.0329684
	ARID4A	6.59e-07	3.98e-06	0.0873352
	ARID4B	2.18e-05	9.58e-05	0.0199633
	ARID5A	2.68e-09	2.46e-08	-0.125966
	ARID5B	0.270258	0.379212	-0.0098822
	ARIH1	1.41e-09	1.35e-08	-0.175398
	ARIH2	0.00023204	0.00078671	-0.103245
	ARL1	8.6e-08	6.14e-07	0.021592
	ARL10	0.142561	0.221376	0.00797868
	ARL11	9.27e-07	5.47e-06	0.0279996
	ARL13B	0.00501466	0.0120649	-0.0281136
	ARL14	0.684671	0.780204	-0.0018186
	ARL14EP	0.113262	0.182106	-0.0301765
	ARL15	0.00375433	0.00932103	-0.0308692
	ARL16	0.00813944	0.0185241	0.0132225
	ARL2	1.05e-07	7.34e-07	0.0409201
	ARL2BP	3.55e-05	0.0001487	0.00770298
	ARL3	0.282315	0.393214	0.0128227
	ARL4A	2.6e-07	1.7e-06	-0.0694487
	ARL4C	2.89e-05	0.00012351	-0.0069757
	ARL4D	0.0005002	0.00155164	-0.0417699
	ARL5A	0.0564036	0.100018	0.0327148
	ARL5B	6.47e-07	3.91e-06	-0.103654
	ARL5C	1.53e-05	6.95e-05	0.0560445
	ARL6	0.161165	0.245484	0.00604597
	ARL6IP1	3.06e-08	2.34e-07	0.0977744
	ARL6IP4	7.25e-05	0.00028039	0.0508136
	ARL6IP5	1.24e-06	7.13e-06	0.0692315
	ARL6IP6	4.31e-06	2.21e-05	-0.0673302
	ARL8A	0.00085123	0.00248934	-0.0411727
	ARL8B	0.753782	0.836801	-0.0052787
	ARMC1	0.0202576	0.0411639	-0.0147941
	ARMC10	3.35e-05	0.00014099	0.0283889
	ARMC2	0.484569	0.599877	0.00067221
	ARMC3	0.24404	0.348521	0.00579348
	ARMC5	0.00054835	0.0016833	0.0230886
	ARMC6	0.0312112	0.0600135	-0.0048914
	ARMC7	0.00102094	0.00292316	0.00167118
	ARMC8	0.155759	0.2384	-0.0162271
	ARMC9	0.132153	0.208155	0.00781614
	ARMCX1	0.410502	0.526081	-0.0046856
	ARMCX2	0.150582	0.23182	-0.0060399
	ARMCX3	0.1188	0.189875	-0.0230989
	ARMCX4	0.109422	0.176692	-0.0122897
	ARMCX5	0.00320594	0.00812408	0.0236398
	ARMCX6	0.261596	0.369495	0.00430914
	ARMT1	0.0485711	0.0882122	-0.0222914
	ARNT	0.00151703	0.00415488	-0.0501285
	ARNT2	0.00927683	0.0208128	0.0108985
	ARNTL	1.67e-05	7.51e-05	-0.0386554
	ARNTL2	0.502032	0.616238	-0.0030782
	ARPC1A	1.75e-06	9.76e-06	0.0670645
	ARPC1B	2.36e-61	4.1e-59	0.334851
	ARPC2	1.59e-29	7.86e-28	0.236233
	ARPC3	5.98e-22	1.83e-20	0.196589
	ARPC4	9.89e-08	6.97e-07	0.104761
	ARPC5	9.6e-16	1.82e-14	0.152172
	ARPC5L	3.52e-16	6.95e-15	0.151359
	ARPIN	0.538965	0.652146	0.00111047
	ARPP19	5.46e-11	6.27e-10	0.10775
	ARPP21	6.43e-09	5.55e-08	-0.111767
	ARRB1	1.97e-07	1.31e-06	-0.0707789
	ARRB2	2.29e-20	6.37e-19	0.110316
	ARRDC1	0.00435882	0.010634	0.02333
	ARRDC2	0.286824	0.398298	0.00455401
	ARRDC3	1.39e-06	7.94e-06	-0.0957537
	ARRDC4	0.909143	0.949559	-0.0018631
	ARSA	0.0307202	0.0592329	0.00908061
	ARSB	0.58562	0.693832	0.00475388
	ARSG	0.742572	0.828679	-0.0012321
	ARSI	0.929668	0.96226	-0.0001083
	ARSK	0.215746	0.314295	0.00038248
	ART2B	0.0614445	0.107649	-0.0001046
	ART3	0.328226	0.442937	0.00188408
	ART4	0.498693	0.61318	0.00190132
	ARTN	0.0298872	0.0578754	NA
	ARV1	0.468552	0.584155	-0.0042363
	ARVCF	0.454006	0.570296	0.00282554
	ARXES2	0.0936943	0.154499	-0.0086276
	AS3MT	0.0138895	0.0294984	0.0152525
	ASAH1	2.85e-21	8.26e-20	0.133393
	ASAH2	0.397255	0.512147	0.00322807
	ASAP1	0.00022672	0.00077123	0.0527451
	ASAP2	0.00954168	0.0213351	0.00455917
	ASAP3	0.529227	0.64326	0.0003926
	ASB1	0.0188513	0.0385969	-0.0184844
	ASB11	0.79933	0.87282	-0.001199
	ASB13	0.00024137	0.00081436	-0.0001599
	ASB2	0.212818	0.310768	-0.0176579
	ASB3	0.00825887	0.0187597	-0.019172
	ASB4	0.0907158	0.15032	0.00050144
	ASB5	0.916288	0.953541	0.00046068
	ASB6	0.638029	0.738814	-0.0039074
	ASB7	0.0489207	0.0887733	-0.0117774
	ASB8	0.443554	0.559967	-0.0005527
	ASCC1	0.0135395	0.028831	0.0132299
	ASCC2	0.00254992	0.00663396	-0.0045194
	ASCC3	1.56e-06	8.81e-06	0.0481594
	ASF1A	0.1226	0.195133	-0.0172484
	ASF1B	0.332456	0.44696	-0.0096063
	ASGR1	0.15511	0.237716	NA
	ASGR2	0.00091081	0.0026424	0.00473075
	ASH1L	1.83e-07	1.23e-06	-0.0918419
	ASH2L	0.00430704	0.0105244	0.0251877
	ASIC1	0.524554	0.638505	NA
	ASL	0.00060908	0.00185226	0.0255234
	ASNA1	0.00014073	0.00050613	0.0433028
	ASNS	0.905898	0.947587	-0.0013817
	ASNSD1	0.00425705	0.0104239	-0.0313346
	ASPA	0.633968	0.735215	0.00108094
	ASPH	4.45e-05	0.00018149	-0.0689381
	ASPHD2	0.997733	0.999235	6.02e-05
	ASPM	0.0355379	0.0670868	-0.0124461
	ASPN	0.883433	0.933325	0.00039047
	ASPRV1	2.62e-18	6.13e-17	-0.229142
	ASPSCR1	0.00294421	0.00752682	0.027419
	ASRGL1	5.61e-05	0.00022274	0.00411811
	ASS1	0.34468	0.459323	0.0100057
	ASTE1	0.00072138	0.0021515	-0.0160945
	ASTL	0.258843	0.366113	-0.0061933
	ASUN	4.58e-05	0.00018591	-0.0452666
	ASXL1	0.00015979	0.00056564	0.00847416
	ASXL2	1.09e-05	5.13e-05	-0.102105
	ATAD1	9.67e-05	0.00036223	-0.0443328
	ATAD2	0.00013594	0.00049051	-0.0345121
	ATAD2B	1.27e-06	7.31e-06	0.0589174
	ATAD3A	1.82e-08	1.46e-07	0.0373573
	ATAD5	0.0916796	0.151622	0.0143125
	ATAT1	0.0648901	0.112844	-0.0130032
	ATCAY	0.0352761	0.0667076	-0.008396
	ATE1	5.87e-06	2.92e-05	0.0584146
	ATF1	0.00096574	0.00277862	-0.0599103
	ATF2	7.49e-09	6.4e-08	-0.117026
	ATF3	1.84e-37	1.27e-35	0.369893
	ATF4	5.91e-07	3.59e-06	0.0606554
	ATF5	0.00980437	0.0218237	-0.0238818
	ATF6	0.00321913	0.00815616	0.0438038
	ATF6B	0.00011545	0.000425	0.0234456
	ATF7	2.31e-07	1.52e-06	-0.0561041
	ATF7IP	7.69e-07	4.61e-06	-0.148054
	ATG10	0.261842	0.369774	0.0087846
	ATG101	0.00116105	0.00326881	0.0351986
	ATG12	0.0012655	0.00354261	-0.0538163
	ATG13	0.00126585	0.00354295	-0.0305681
	ATG14	0.0740227	0.12625	0.0139912
	ATG16L1	0.0111241	0.0243614	-0.0182521
	ATG16L2	4.54e-06	2.32e-05	-0.0768402
	ATG2A	0.00070841	0.002119	0.0623093
	ATG2B	0.0179924	0.0370911	-0.0289642
	ATG3	0.200821	0.296101	0.0292343
	ATG4A	0.0239898	0.0477645	0.00091951
	ATG4A.PS	0.228032	0.329406	0.0014824
	ATG4B	0.0823468	0.138368	-0.0068847
	ATG4C	0.766513	0.847006	0.0023099
	ATG4D	0.0306341	0.0591115	-0.0020909
	ATG5	1.97e-06	1.09e-05	0.0341326
	ATG7	0.0706488	0.121483	-0.0069444
	ATG9A	0.00015451	0.00054911	-0.0510424
	ATG9B	0.113671	0.182686	-0.0066942
	ATIC	0.298259	0.411049	0.0169793
	ATL1	0.176642	0.265874	0.00178873
	ATL2	0.0100866	0.0223707	-0.0126285
	ATL3	0.00023505	0.00079504	-0.0329212
	ATM	1.13e-05	5.29e-05	0.0282235
	ATMIN	0.378624	0.493147	0.0120557
	ATN1	2.03e-08	1.61e-07	-0.0673934
	ATOH8	0.00907449	0.0204006	-0.0141711
	ATOX1	2.5e-34	1.53e-32	0.338345
	ATP10A	0.00960888	0.0214509	-0.0297991
	ATP11A	0.00027545	0.00091423	-0.0614008
	ATP11B	0.00020713	0.00071201	-0.109449
	ATP11C	0.493324	0.607965	-0.0021653
	ATP13A1	0.0946069	0.15581	-0.0294256
	ATP13A2	0.00036969	0.00118553	0.0323739
	ATP13A3	0.00428715	0.0104859	-0.0727679
	ATP1A1	9.06e-08	6.42e-07	0.0192491
	ATP1A2	0.914959	0.952987	1.96e-05
	ATP1A3	1.28e-06	7.34e-06	0.021773
	ATP1B1	0.00356019	0.00889671	0.0173989
	ATP1B2	0.884454	0.933953	-0.0003237
	ATP1B3	8.93e-08	6.34e-07	-0.0447863
	ATP1B4	0.459952	0.575683	0.00225821
	ATP2A1	0.0105273	0.0232237	-0.0149434
	ATP2A2	0.00241005	0.0063007	-0.0368637
	ATP2A3	1.25e-06	7.2e-06	-0.0512578
	ATP2B1	5.03e-06	2.54e-05	-0.141568
	ATP2B2	0.00772193	0.0176684	0.00788456
	ATP2B4	5.65e-14	9.09e-13	-0.195819
	ATP2C1	0.0542094	0.0969241	-0.0027847
	ATP2C2	0.549445	0.662302	0.00043248
	ATP4A	0.672399	0.769597	-0.0008155
	ATP5A1	7.76e-20	2.05e-18	0.238737
	ATP5B	2.38e-37	1.63e-35	0.311798
	ATP5C1	1.15e-34	7.13e-33	0.398866
	ATP5D	9.14e-73	2.26e-70	0.494059
	ATP5E	3.76e-64	7.11e-62	0.329603
	ATP5F1	6.01e-15	1.06e-13	0.237565
	ATP5G1	2.2e-52	2.69e-50	0.421415
	ATP5G2	8.59e-37	5.77e-35	0.373218
	ATP5G3	6.13e-06	3.03e-05	0.144263
	ATP5H	1.6e-06	8.98e-06	0.125349
	ATP5J	1.55e-22	4.96e-21	0.280435
	ATP5J2	1.06e-44	9.74e-43	0.366104
	ATP5K	3.83e-93	1.43e-90	0.522533
	ATP5L	0.00343689	0.00862939	0.0477868
	ATP5O	1.18e-26	4.91e-25	0.300281
	ATP5S	0.0156668	0.0327821	-0.0113679
	ATP5SL	7.27e-05	0.00028099	0.0226714
	ATP6AP1	2.59e-05	0.00011166	0.00760436
	ATP6AP2	0.0725119	0.124226	-0.0268764
	ATP6V0A1	0.483822	0.599115	-0.0095629
	ATP6V0A2	0.0215489	0.0434408	-0.0421387
	ATP6V0B	2.44e-05	0.00010604	0.0226582
	ATP6V0C	0.00819737	0.0186421	-0.0474667
	ATP6V0D1	0.0608137	0.106654	0.00390425
	ATP6V0D2	0.00048098	0.00149992	-0.0183093
	ATP6V0E	0.00162561	0.00442065	0.00371398
	ATP6V1A	4.98e-10	5.01e-09	-0.205339
	ATP6V1B2	0.0001782	0.00062265	-0.107758
	ATP6V1C1	0.243784	0.348221	-0.0138072
	ATP6V1D	6.81e-05	0.00026477	0.0202123
	ATP6V1E1	1.83e-10	1.97e-09	0.107572
	ATP6V1F	3.07e-14	5.03e-13	0.185696
	ATP6V1G1	0.00390906	0.00965513	-0.0902306
	ATP6V1G2	0.225007	0.325742	0.00224972
	ATP6V1G3	0.0372433	0.0699014	-0.0121487
	ATP6V1H	1.12e-05	5.25e-05	0.00109713
	ATP7A	0.131823	0.207698	-0.0294508
	ATP7B	0.917601	0.954482	-0.0004589
	ATP8A1	7.21e-05	0.00027871	0.0270391
	ATP8A2	0.00692653	0.0160766	-0.0231979
	ATP8B1	0.618034	0.72155	0.00063231
	ATP8B2	6.75e-18	1.53e-16	-0.153229
	ATP8B4	0.0484878	0.0880713	-0.0360716
	ATP8B5	4.74e-06	2.41e-05	-0.0476848
	ATP9A	1.88e-06	1.05e-05	-0.0391522
	ATP9B	0.0018958	0.00507167	0.0275106
	ATPAF1	0.0116395	0.0253705	0.0112097
	ATPAF2	0.343311	0.458056	0.00134076
	ATPIF1	9.86e-23	3.21e-21	0.309582
	ATR	0.00780209	0.0178385	-0.0329941
	ATRAID	3.62e-09	3.23e-08	0.0627433
	ATRIP	0.690913	0.786148	-0.0037868
	ATRN	0.00435148	0.0106178	-0.0001277
	ATRNL1	0.564242	0.675793	-0.0032205
	ATRX	0.00630615	0.0147641	0.0547782
	ATXN1	3.49e-27	1.48e-25	-0.285747
	ATXN10	8.82e-06	4.23e-05	0.0831761
	ATXN1L	0.035208	0.0666364	-0.0111514
	ATXN2	1.64e-05	7.41e-05	-0.0398512
	ATXN2L	4.03e-09	3.57e-08	-0.119133
	ATXN3	0.399509	0.514575	-0.0097656
	ATXN7	1.53e-13	2.34e-12	-0.170846
	ATXN7L1	1.23e-05	5.7e-05	-0.0895948
	ATXN7L2	0.0152226	0.0319531	-0.0047662
	ATXN7L3	0.0235776	0.0470949	-0.0134537
	ATXN7L3B	2.04e-05	9e-05	0.0508801
	AU019823	0.00093065	0.00269282	-0.0033865
	AU019990	0.700145	0.793764	-0.0025775
	AU020206	2.21e-09	2.05e-08	-0.203711
	AU021092	0.340621	0.455897	NA
	AU022252	0.399246	0.514367	-0.0075217
	AU022754	0.345532	0.460099	NA
	AU040320	0.0203419	0.0412792	-0.0045816
	AU041133	0.0716993	0.122958	-0.0088943
	AUH	5.66e-05	0.00022435	0.00148628
	AUNIP	0.421013	0.537304	0.00167814
	AUP1	6.78e-10	6.72e-09	0.0989755
	AURKA	0.619871	0.723143	0.00413705
	AURKAIP1	1.46e-18	3.46e-17	0.181959
	AURKB	0.0383591	0.0718021	-0.0075278
	AUTS2	0.0144047	0.0304575	0.00972343
	AVEN	0.224839	0.325561	0.0114814
	AVIL	0.0460893	0.0843649	-0.0084979
	AVL9	1.22e-08	1.01e-07	0.00997179
	AVPI1	0.318632	0.432742	0.013201
	AVPR1A	0.673689	0.77067	-0.000182
	AVPR2	0.6185	0.721929	-0.0021492
	AW011738	0.00119416	0.00335701	0.0374027
	AW112010	2.12e-06	1.17e-05	0.236916
	AW146154	0.849621	0.91016	-0.002613
	AW209491	0.142393	0.221168	-0.0043418
	AW549877	2e-08	1.59e-07	-0.0604288
	AW554918	0.0537688	0.0962936	0.0163642
	AXDND1	0.00078558	0.00231744	-0.0227832
	AXIN1	0.00040909	0.00129765	-0.0292799
	AXIN2	1.85e-07	1.24e-06	-0.0546353
	AXL	6.97e-33	4.09e-31	0.0767078
	AY036118	2.61e-35	1.67e-33	-0.250001
	AY074887	0.123163	0.195866	0.00335969
	AZI2	0.0113161	0.024736	-0.0051729
	AZIN1	8.84e-16	1.68e-14	-0.264811
	AZIN2	0.115645	0.185665	0.00256312
	B130006D01RIK	0.0582487	0.102795	-0.0093456
	B130046B21RIK	0.96922	0.98471	0.00021677
	B230118H07RIK	0.0527703	0.0947713	0.0105389
	B230208H11RIK	0.374956	0.489285	-0.0004537
	B230217C12RIK	0.30784	0.421523	-0.0108662
	B230217O12RIK	0.00795696	0.0181385	-0.0162754
	B230219D22RIK	6.71e-05	0.0002611	-0.0518084
	B230303O12RIK	0.953248	0.97586	0.00101321
	B230307C23RIK	0.0354654	0.0670077	0.0162746
	B230312C02RIK	0.175656	0.264732	-0.0051493
	B230317F23RIK	0.408124	0.523691	-0.0031218
	B230344G16RIK	0.0349553	0.0662482	-0.0140337
	B230354K17RIK	0.296866	0.40954	-0.0035688
	B2M	5.51e-34	3.34e-32	0.17633
	B3GALNT1	0.0537244	0.0962479	0.00264105
	B3GALNT2	0.00191401	0.00511595	-0.0240764
	B3GALT1	0.913658	0.95232	0.00030941
	B3GALT2	0.406986	0.52258	0.00033706
	B3GALT4	0.265772	0.37422	0.00544203
	B3GALT5	0.0213113	0.0430264	-0.0218332
	B3GALT6	0.56787	0.679019	0.00327512
	B3GAT2	0.0934673	0.154162	-0.0094796
	B3GAT3	0.00113057	0.00319231	-0.0090834
	B3GLCT	0.498912	0.61337	0.00545313
	B3GNT2	0.0152221	0.0319531	0.00566906
	B3GNT3	0.863905	0.920245	-0.0004646
	B3GNT5	0.00569682	0.0134985	0.029644
	B3GNT7	0.312481	0.426656	0.00676685
	B3GNT8	6.62e-05	0.00025787	0.019882
	B3GNT9	0.886284	0.935283	0.00045797
	B3GNTL1	0.063947	0.111485	0.00106374
	B430203G13RIK	0.559097	0.670942	-0.0005806
	B430218F22RIK	0.921254	0.956723	4.55e-05
	B430305J03RIK	0.716045	0.806887	-0.0001087
	B430306N03RIK	0.00027085	0.00090229	-0.0573114
	B4GALNT1	0.147965	0.22841	-0.0215261
	B4GALNT4	0.010736	0.0236093	-0.0225206
	B4GALT1	1.77e-17	3.9e-16	-0.242525
	B4GALT2	0.210101	0.307475	-0.0031379
	B4GALT3	0.00095999	0.0027657	-0.0500948
	B4GALT4	0.119757	0.191104	0.00659479
	B4GALT5	0.0004493	0.00140916	-0.0709444
	B4GALT6	5.08e-06	2.56e-05	0.0341619
	B4GALT7	0.00011942	0.0004376	-0.0458412
	B4GAT1	0.0892033	0.148148	0.00691486
	B630019K06RIK	0.6393	0.739838	-0.0031589
	B930094E09RIK	0.350605	0.464793	-0.0039297
	B9D1	0.0568815	0.100773	0.00504854
	B9D2	0.00236273	0.0061858	-0.0297423
	BAALC	0.584728	0.693123	-0.0014744
	BABAM1	1.38e-05	6.33e-05	0.0423535
	BACE1	0.185332	0.276563	-0.0056755
	BACE2	0.149022	0.229857	-0.0103228
	BACH1	0.00030212	0.00099076	0.0409233
	BACH2	0.155897	0.238564	0.00099206
	BAD	1.12e-05	5.26e-05	0.043245
	BAG1	4.01e-20	1.08e-18	0.172011
	BAG2	0.109694	0.177038	-0.0126026
	BAG3	0.00012457	0.00045422	0.00783963
	BAG4	0.00024871	0.00083581	-0.0278281
	BAG5	0.00071459	0.002135	0.0230413
	BAG6	9.02e-06	4.31e-05	-0.073079
	BAHCC1	0.37197	0.485927	-0.0040124
	BAHD1	1.3e-06	7.46e-06	-0.0593845
	BAIAP2	0.0022077	0.00581972	-0.0271952
	BAIAP2L1	0.776458	0.854728	0.00096871
	BAIAP3	0.00058355	0.00177992	-0.0096253
	BAK1	0.00011448	0.00042162	0.0241092
	BAMBI	0.0220764	0.0443992	0.00771356
	BANF1	7.1e-08	5.12e-07	0.120189
	BANK1	2.23e-23	7.56e-22	0.120499
	BANP	2.38e-09	2.2e-08	-0.100923
	BAP1	3.35e-06	1.76e-05	-0.0412225
	BARD1	0.141346	0.219966	0.00412319
	BARX1	0.916846	0.953891	0.00027209
	BARX2	0.201145	0.296439	0.00049594
	BASP1	6.04e-08	4.41e-07	-0.146547
	BATF	8.64e-05	0.00032691	-0.0176969
	BATF2	6.86e-06	3.35e-05	0.0122461
	BATF3	2.74e-13	4.07e-12	0.0513381
	BAX	1.99e-12	2.69e-11	0.156497
	BAZ1A	0.00340809	0.00856551	-0.0434812
	BAZ1B	0.0783027	0.132458	0.0185473
	BAZ2A	0.016544	0.0344577	-0.0122623
	BAZ2B	0.183631	0.274559	0.0170989
	BBC3	0.00077263	0.00228567	0.0130828
	BBIP1	0.00021523	0.0007377	-0.0770892
	BBOF1	0.570394	0.680714	0.00208301
	BBS1	0.843092	0.906151	-0.0009631
	BBS10	0.0291291	0.0565923	-0.0133238
	BBS12	0.709237	0.801225	0.00154072
	BBS2	0.700475	0.793962	0.00154424
	BBS4	0.9978	0.999235	-0.0003639
	BBS5	0.902604	0.945365	-0.0009902
	BBS7	0.19152	0.283999	0.00192515
	BBS9	0.0060322	0.0141878	-0.002966
	BBX	6.95e-07	4.18e-06	-0.108945
	BC002059	0.15751	0.240792	-0.011401
	BC003331	0.00036504	0.00117348	0.0253745
	BC003965	0.00099914	0.00286609	0.0150281
	BC004004	2.04e-05	9e-05	0.00709957
	BC005537	5.66e-20	1.51e-18	-0.305165
	BC005561	0.00939921	0.0210657	0.00148891
	BC005624	3.85e-05	0.00015982	0.0183965
	BC017158	0.379869	0.494307	0.00738095
	BC017643	2.64e-05	0.00011365	-0.076521
	BC022687	0.941303	0.969475	-0.0008334
	BC024978	0.118997	0.19011	0.00920277
	BC025920	0.683089	0.779064	-0.00319
	BC026585	0.00052679	0.00162591	0.0120024
	BC028528	2.26e-18	5.31e-17	0.0626868
	BC029214	0.0004308	0.00135893	0.0134037
	BC029722	3.12e-05	0.00013259	-0.0060278
	BC030336	8.89e-06	4.26e-05	-0.0361128
	BC030499	0.914637	0.952952	0.00015597
	BC030867	0.900003	0.943986	0.00059305
	BC030870	0.337756	0.452814	NA
	BC031181	2.35e-06	1.28e-05	0.056771
	BC034090	0.141945	0.220584	-0.0075374
	BC035044	0.136344	0.213723	0.00981071
	BC037034	0.316574	0.430595	0.0132065
	BC043934	0.596701	0.703397	-0.0005321
	BC048403	0.17895	0.268714	-0.0098457
	BC049352	0.00029852	0.00098148	-0.0346848
	BC049715	0.107672	0.174086	0.0110621
	BC049762	0.955936	0.977566	-0.0005272
	BC051077	0.211318	0.308903	-0.0060743
	BC051142	0.541835	0.65505	0.00220318
	BC052040	0.052537	0.0944206	-0.0003523
	BC055324	0.167204	0.253361	-0.007441
	BC068281	0.124655	0.197912	0.00412644
	BC100451	0.128318	0.202949	-0.0077567
	BC100530	0.00024308	0.00081923	-0.0610303
	BC106179	0.390039	0.504627	-0.0050204
	BC147527	0.66725	0.765132	0.00401261
	BCAM	0.602814	0.708757	0.00160248
	BCAP29	2.5e-08	1.95e-07	0.0755963
	BCAP31	8.39e-16	1.6e-14	0.126534
	BCAR1	0.0996411	0.162872	-0.0075074
	BCAR3	0.656325	0.755545	0.00337635
	BCAS1	0.0261016	0.0514146	0.00670671
	BCAS2	1.41e-07	9.69e-07	0.0845464
	BCAS3	0.0150279	0.0316008	0.00228886
	BCAT1	0.533628	0.647018	-0.0033475
	BCAT2	0.0145208	0.0306521	0.0139285
	BCCIP	2.4e-05	0.00010446	-0.0034006
	BCDIN3D	0.0565438	0.100244	0.00208235
	BCHE	0.699052	0.7929	0.00039392
	BCKDHA	0.0779905	0.131959	0.0142669
	BCKDHB	0.833418	0.899401	-0.0029219
	BCKDK	0.00329743	0.00832014	0.0266108
	BCL10	9.77e-13	1.37e-11	0.147352
	BCL11A	7.48e-08	5.38e-07	0.0673112
	BCL11B	5.45e-14	8.81e-13	-0.243471
	BCL2	0.0212504	0.0429211	-0.0864291
	BCL2A1A	2.11e-14	3.55e-13	0.10958
	BCL2A1B	1.94e-05	8.6e-05	0.112895
	BCL2A1C	0.168306	0.25483	0.00808831
	BCL2A1D	1.39e-05	6.38e-05	0.110213
	BCL2L1	3.18e-08	2.42e-07	-0.135278
	BCL2L11	1.95e-14	3.3e-13	-0.265673
	BCL2L12	0.00040285	0.00127999	0.0095131
	BCL2L13	1.43e-06	8.1e-06	-0.0644939
	BCL2L14	0.829927	0.896834	0.00291405
	BCL2L15	0.00911673	0.0204926	-0.0203934
	BCL2L2	0.0133211	0.0284292	-0.0174946
	BCL3	4.55e-05	0.00018482	-0.0267114
	BCL6	0.00015227	0.00054202	-0.0734735
	BCL6B	0.889865	0.937728	0.00040505
	BCL7A	2.56e-06	1.39e-05	-0.0184391
	BCL7B	0.00037749	0.00120844	0.0445416
	BCL7C	1.91e-05	8.48e-05	0.0391701
	BCL9	0.00050471	0.0015634	0.0205553
	BCL9L	6.29e-05	0.00024652	-0.0439753
	BCLAF1	0.010407	0.0230048	-0.062178
	BCO2	0.363252	0.477142	0.00191456
	BCOR	1.81e-10	1.96e-09	-0.099213
	BCORL1	0.692622	0.787625	-0.0065915
	BCR	0.00070448	0.00210931	-0.0445037
	BCS1L	0.909958	0.950144	-0.0005387
	BDH1	0.0669015	0.115845	-0.0132289
	BDH2	0.0327906	0.0626571	0.00454801
	BDKRB1	0.915305	0.953064	0.00049384
	BDNF	0.795458	0.869956	0.00117804
	BDP1	0.0001068	0.00039598	-0.0558674
	BECN1	0.00044171	0.00138933	-0.0295048
	BEGAIN	0.503026	0.61719	-0.0028216
	BEND3	0.185858	0.277213	0.00560702
	BEND4	0.0310837	0.0598178	-0.0069064
	BEND5	2.7e-08	2.09e-07	0.0187852
	BEND6	0.0297511	0.0576545	0.00707196
	BEND7	0.147796	0.228264	-0.0031081
	BEST1	0.0768456	0.130339	0.00423046
	BET1	0.00410668	0.0100847	-0.0047982
	BET1L	1.63e-05	7.37e-05	-0.0446433
	BEX1	0.82937	0.89653	0.00104957
	BEX2	0.954388	0.976869	-0.0008482
	BEX3	3.33e-11	3.9e-10	0.106639
	BEX6	0.602552	0.708551	0.00159747
	BFAR	0.00392846	0.00969679	-0.0195923
	BFSP1	0.518777	0.632464	0.00131125
	BFSP2	0.00193924	0.00517525	0.0144828
	BGN	0.0597219	0.104979	0.0111546
	BHLHA15	0.674102	0.770913	-0.0008555
	BHLHB9	0.0326378	0.062404	-0.0199759
	BHLHE22	0.301437	0.414497	0.00026425
	BHLHE40	1.99e-21	5.84e-20	-0.354561
	BHLHE41	0.127463	0.201825	0.0111958
	BICC1	0.518011	0.631631	0.00349338
	BICD1	0.511197	0.624946	0.00255378
	BICD2	0.00069381	0.00208103	-0.0526318
	BID	0.150978	0.232382	0.00722801
	BIK	3.87e-05	0.00016053	-0.0414327
	BIN1	4.58e-15	8.19e-14	0.109867
	BIN2	1.8e-06	1.01e-05	0.0398152
	BIN3	0.00052862	0.00163053	0.0113402
	BIRC2	0.00026098	0.00087264	-0.0836666
	BIRC3	3.57e-07	2.26e-06	-0.169452
	BIRC5	0.078501	0.132765	0.020048
	BIRC6	3.92e-08	2.94e-07	-0.12512
	BIVM	0.271352	0.380489	-0.003674
	BLCAP	6e-05	0.00023633	-0.0426175
	BLK	0.0123132	0.0265817	0.0231386
	BLM	0.721802	0.811781	0.00694183
	BLMH	0.00207916	0.005514	-0.0136729
	BLNK	2.44e-24	8.74e-23	0.0860034
	BLOC1S1	0.00016215	0.00057321	-0.0266542
	BLOC1S2	0.0527278	0.0947061	0.0269896
	BLOC1S3	0.25205	0.35849	-0.002634
	BLOC1S4	0.00047796	0.0014917	0.0326658
	BLOC1S5	0.510042	0.623901	0.00651745
	BLOC1S6	0.0001992	0.00068784	0.0330679
	BLVRA	6.82e-09	5.86e-08	0.0613623
	BLVRB	4.67e-22	1.45e-20	0.12976
	BLZF1	0.0139344	0.0295773	-0.0094429
	BMF	0.341095	0.456253	0.00359773
	BMI1	0.00023265	0.00078842	-0.042845
	BMP1	0.807107	0.878432	-0.0010991
	BMP2	0.00103739	0.0029636	0.0111673
	BMP2K	0.00942831	0.0211155	-0.0048373
	BMP4	0.734529	0.8224	0.00050894
	BMP7	2.9e-07	1.86e-06	-0.0462428
	BMPER	0.437845	0.554562	-0.0010738
	BMPR1A	0.0446042	0.0819327	-0.0117181
	BMPR2	0.00013286	0.00048089	-0.0671365
	BMS1	4.48e-05	0.00018239	0.0171601
	BMT2	9.41e-09	7.9e-08	-0.0847996
	BMX	0.65169	0.751169	-0.0003519
	BMYC	8.09e-13	1.14e-11	0.106135
	BNC2	0.993216	0.996955	NA
	BNIP1	0.00359496	0.00897627	0.0184049
	BNIP2	7.03e-07	4.23e-06	0.0914582
	BNIP3	2.46e-18	5.78e-17	-0.262429
	BNIP3L	5.24e-13	7.57e-12	-0.250626
	BOC	0.751015	0.834758	0.00051394
	BOD1	0.759851	0.842013	0.00248085
	BOD1L	2.31e-08	1.82e-07	0.105021
	BOK	0.185198	0.27644	0.00212676
	BOLA1	0.0768429	0.130339	0.00664889
	BOLA2	6.47e-24	2.27e-22	0.17802
	BOLA3	2.63e-09	2.41e-08	0.11024
	BOLL	0.845719	0.908071	-0.0011095
	BOP1	0.186375	0.277844	-0.0046088
	BORA	0.297042	0.409666	-0.0088384
	BORCS5	0.522116	0.635979	-0.0066934
	BORCS6	0.0894046	0.14842	-0.0297706
	BORCS7	1.58e-07	1.07e-06	0.0435101
	BORCS8	4.89e-06	2.47e-05	0.0104716
	BPGM	0.256464	0.363386	0.00035097
	BPHL	0.00136752	0.00378874	0.0154318
	BPI	0.50348	0.617649	NA
	BPNT1	0.163946	0.249089	0.0048253
	BPTF	1.19e-05	5.54e-05	0.0139069
	BRAF	2.69e-06	1.45e-05	-0.0672465
	BRAP	0.00201174	0.0053473	0.00760549
	BRAT1	0.0473124	0.0862225	0.0116274
	BRCA1	0.584015	0.692493	0.00199406
	BRCA2	0.371744	0.485716	0.00816645
	BRCC3	0.0495822	0.0898461	0.00101859
	BRD1	1.92e-05	8.51e-05	0.0592701
	BRD2	0.00386293	0.00955799	0.0485112
	BRD3	0.292684	0.405077	0.0160993
	BRD4	2.74e-05	0.00011772	0.00190359
	BRD7	3.63e-06	1.89e-05	0.0719415
	BRD8	0.00026869	0.00089568	-0.0112756
	BRD9	0.00032913	0.00107037	0.0420701
	BRDT	0.0880425	0.146572	-0.0108627
	BRE	0.00157016	0.00428248	-0.0398459
	BRF1	0.00074691	0.0022173	-0.0149213
	BRF2	0.88155	0.932235	0.0022332
	BRI3	7.51e-06	3.64e-05	0.0555686
	BRI3BP	0.352532	0.466782	0.0162633
	BRINP3	0.0632942	0.110523	NA
	BRIP1	0.373906	0.488123	0.00161223
	BRIX1	0.00192244	0.00513488	0.0254783
	BRK1	1.53e-13	2.34e-12	0.113174
	BRMS1	4.26e-05	0.00017458	0.0279176
	BRMS1L	0.276693	0.386578	0.00439485
	BROX	2.05e-07	1.36e-06	-0.0719466
	BRPF1	0.106888	0.173093	0.0140605
	BRPF3	0.00449663	0.0109267	-0.0228036
	BRSK1	0.794033	0.868707	-0.0011456
	BRWD1	9.89e-09	8.26e-08	0.013126
	BRWD3	1.12e-06	6.52e-06	-0.092252
	BSCL2	0.000121	0.00044267	0.0478934
	BSDC1	1.84e-05	8.21e-05	-0.0514261
	BSG	0.414893	0.530688	0.00228399
	BSN	0.189834	0.28199	-0.0036913
	BSPRY	0.064399	0.112158	0.0035467
	BST1	0.00017558	0.00061471	-0.0780766
	BST2	8.03e-55	1.07e-52	0.33546
	BTAF1	0.00272917	0.00704883	-0.0287539
	BTBD1	0.00142651	0.00393521	0.0260558
	BTBD10	1.82e-05	8.11e-05	-0.0484389
	BTBD11	8.27e-08	5.91e-07	-0.0494015
	BTBD16	0.967808	0.984092	-0.0006764
	BTBD17	0.959944	0.979989	3.72e-05
	BTBD19	1.42e-05	6.47e-05	-0.0238781
	BTBD2	0.00962757	0.0214895	0.0137205
	BTBD3	0.0607506	0.106581	0.00359237
	BTBD6	0.690789	0.786065	0.00126642
	BTBD7	0.00592314	0.0139527	0.0017538
	BTBD8	0.664806	0.763016	-0.0012024
	BTBD9	7.46e-05	0.00028719	-0.0114762
	BTC	0.922871	0.957818	-0.0005698
	BTD	0.0486569	0.0883576	-0.0081748
	BTF3	5.93e-12	7.61e-11	0.131387
	BTF3L4	0.00049797	0.00154596	0.0465186
	BTG1	5.02e-66	1e-63	-0.32198
	BTG2	0.0481536	0.0875473	0.0269852
	BTG3	1.74e-05	7.82e-05	0.0315204
	BTK	3.1e-08	2.36e-07	0.0657825
	BTLA	0.512227	0.625874	-0.0110527
	BTNL2	0.172022	0.260006	0.0021114
	BTNL9	0.846637	0.908802	-0.0014534
	BTRC	0.369237	0.483099	-0.001062
	BUB1	0.708198	0.800405	0.00071469
	BUB1B	0.573756	0.683502	0.00573273
	BUB3	0.00135164	0.0037522	0.0178991
	BUD13	0.061903	0.108316	0.0101768
	BUD31	2.46e-05	0.00010647	0.0266757
	BVHT	0.446713	0.563065	0.00220499
	BYSL	0.0289071	0.0562109	0.00354026
	BZRAP1	0.872	0.925651	0.00073398
	BZW1	2.26e-08	1.78e-07	0.111977
	BZW2	0.0637588	0.111208	0.00114204
	C030014I23RIK	0.961061	0.980533	0.00034263
	C030034I22RIK	0.0144818	0.0305949	-0.029769
	C030034L19RIK	0.406687	0.522327	-0.0042022
	C030037D09RIK	0.626491	0.72826	-0.0029491
	C130026I21RIK	0.00465239	0.011273	0.0211626
	C130050O18RIK	0.0585272	0.103199	0.011607
	C130071C03RIK	0.994415	0.997321	-5.13e-05
	C130074G19RIK	0.368526	0.482507	0.00220725
	C1D	0.00387672	0.00958452	0.0126528
	C1GALT1	1.78e-07	1.2e-06	-0.0890823
	C1GALT1C1	0.483024	0.598352	0.00508548
	C1QA	7.95e-110	4.51e-107	0.224477
	C1QB	1.48e-123	9.85e-121	0.227742
	C1QBP	6.93e-19	1.69e-17	0.167861
	C1QC	1.2e-110	7.09e-108	0.166221
	C1QTNF1	0.00065214	0.00196992	0.00023166
	C1QTNF2	0.137443	0.215176	NA
	C1QTNF4	0.00869552	0.0196309	0.00956592
	C1QTNF6	0.0793507	0.133995	0.0168986
	C1QTNF7	0.158223	0.241617	NA
	C1RA	1.64e-07	1.12e-06	0.00637516
	C1RL	1.19e-07	8.3e-07	0.00765867
	C1S1	0.388886	0.503389	0.00273359
	C2	0.492098	0.606913	0.00204091
	C230024C17RIK	0.0646195	0.112478	-0.0142213
	C230035I16RIK	0.535493	0.648765	0.00122227
	C2CD2	0.0132321	0.0282747	-0.0167764
	C2CD2L	8.07e-05	0.00030804	-0.045289
	C2CD3	0.00774617	0.0177186	-0.0145622
	C2CD4B	0.00553793	0.0131668	0.0215748
	C2CD5	0.00050978	0.00157754	-0.0546451
	C3	0.207501	0.304193	-0.0424076
	C330006A16RIK	0.0247356	0.0490455	0.0141231
	C330007P06RIK	2.02e-05	8.93e-05	-0.0568072
	C330013E15RIK	0.189633	0.281774	0.00788742
	C330018D20RIK	0.141299	0.219915	-0.0015517
	C330027C09RIK	0.0523183	0.0940918	-0.0167327
	C3AR1	4.67e-23	1.55e-21	0.0627475
	C430042M11RIK	0.890362	0.937897	-0.0011024
	C4B	1.07e-18	2.57e-17	0.0249412
	C4BP	0.955602	0.97742	NA
	C530008M17RIK	0.977191	0.989353	0.00025319
	C530050E15RIK	0.00214048	0.00565809	-0.0297738
	C5AR1	9.32e-05	0.00035033	-0.0854699
	C5AR2	0.0903441	0.149769	-0.0188854
	C6	0.00293437	0.00750417	0.00391144
	C730034F03RIK	0.0391565	0.0731694	-0.0233795
	C77080	1.67e-07	1.13e-06	-0.0466285
	C77370	0.558965	0.670927	NA
	C87436	0.00392335	0.00968728	0.0250023
	C8G	0.863303	0.919796	0.00072096
	C920006O11RIK	0.368165	0.482219	0.00523455
	CAAA01147332.1	0.893575	0.940054	0.00063519
	CAAA01180111.2	0.346232	0.460772	0.00287251
	CAAP1	0.0124896	0.0268905	-0.0032138
	CAB39	1.9e-21	5.6e-20	-0.260049
	CAB39L	0.0176798	0.0365253	0.0172331
	CABIN1	0.00065293	0.00197152	0.0244889
	CABLES1	0.00043746	0.00137681	-0.051807
	CABLES2	0.00261709	0.00678796	-0.018049
	CABP1	0.401531	0.516486	0.00053787
	CABP4	0.315125	0.429329	0.00563648
	CABYR	0.189063	0.281112	0.00029083
	CACFD1	0.0076854	0.0175953	0.00316066
	CACHD1	0.990152	0.995953	-3.54e-05
	CACNA1A	0.940379	0.96903	0.00167449
	CACNA1B	0.280014	0.39047	-0.0028101
	CACNA1C	0.8942	0.940519	-0.0007758
	CACNA1D	0.00022711	0.00077237	0.0152842
	CACNA1E	0.486971	0.602072	0.00565464
	CACNA1F	0.00020118	0.00069374	0.00287985
	CACNA1G	0.955423	0.977368	0.00014315
	CACNA1H	0.475412	0.590546	-0.0037291
	CACNA1I	0.591382	0.698956	0.00370374
	CACNA1S	0.361183	0.475116	0.00785501
	CACNA2D1	0.749941	0.834109	-0.0011769
	CACNA2D2	0.260385	0.368079	0.00273813
	CACNA2D4	0.925564	0.959507	-0.0009992
	CACNB1	0.0280814	0.0547931	-0.0150215
	CACNB2	0.848843	0.90986	-0.0008725
	CACNB3	0.733126	0.821198	-0.0040873
	CACNB4	0.901862	0.945039	-0.0001077
	CACNG7	0.805007	0.876707	0.0004754
	CACNG8	0.44119	0.557896	-0.0044124
	CACTIN	0.0138598	0.0294433	-0.0158923
	CACUL1	1.98e-07	1.32e-06	-0.0697732
	CACYBP	0.0069002	0.0160203	0.00331065
	CAD	0.00082171	0.002412	0.00141042
	CADM1	0.00049083	0.00152628	0.015544
	CADM3	0.00035604	0.00114816	-0.0246764
	CADM4	0.498717	0.61318	-0.0022215
	CAGE1	0.841871	0.905399	0.00185041
	CALCA	0.488168	0.603212	0.00953001
	CALCB	0.00027442	0.00091123	0.0087523
	CALCOCO1	0.0133459	0.0284781	-0.0149054
	CALCRL	0.416681	0.532441	-0.0116786
	CALD1	0.196911	0.291049	-0.0015095
	CALHM2	0.0001452	0.0005205	-0.0087411
	CALM1	1.06e-78	3.19e-76	0.352677
	CALM2	0.00164621	0.00447034	0.0700575
	CALM3	0.00019553	0.00067716	0.109386
	CALML4	0.176822	0.26604	0.00279497
	CALR	5.5e-56	8.03e-54	0.463042
	CALR3	0.657922	0.756974	-0.0011795
	CALR4	0.153855	0.236129	NA
	CALU	0.00620776	0.014556	-0.0327013
	CALY	0.00015823	0.00056038	-0.0296432
	CAMK1	4.87e-05	0.00019597	0.0532928
	CAMK1D	0.0124952	0.0268988	0.0302322
	CAMK2A	0.248807	0.354503	-0.0063452
	CAMK2B	0.314484	0.428514	-0.0015283
	CAMK2D	8.94e-06	4.28e-05	0.0617376
	CAMK2G	0.00118207	0.00332485	-0.0337251
	CAMK2N1	4.38e-07	2.72e-06	-0.0892395
	CAMK2N2	0.180794	0.271059	0.00252972
	CAMK4	1.29e-06	7.39e-06	-0.0723328
	CAMKK1	0.00334962	0.00843792	-0.0437948
	CAMKK2	0.123484	0.196314	-0.016137
	CAMKMT	0.287311	0.398903	0.00331108
	CAML	0.00048415	0.00150888	0.0207305
	CAMP	5.66e-11	6.46e-10	0.0701785
	CAMSAP1	1.41e-05	6.43e-05	-0.0296879
	CAMSAP2	0.415796	0.531621	0.00198064
	CAMTA1	0.00404204	0.00993871	0.0295921
	CAMTA2	0.0037103	0.00922517	-0.0006822
	CAND1	5.94e-05	0.00023442	-0.0425038
	CAND2	0.632356	0.733798	0.00083894
	CANT1	0.00390593	0.00964895	-0.0053985
	CANX	1.56e-07	1.06e-06	-0.0696569
	CAP1	0.00898194	0.0202222	-0.0130003
	CAPG	8.75e-09	7.4e-08	0.102213
	CAPN1	0.00061684	0.00187363	-0.0665652
	CAPN10	0.709482	0.801325	-0.0001372
	CAPN11	8.98e-06	4.29e-05	0.00087269
	CAPN12	0.47672	0.59193	0.00328237
	CAPN15	0.00839417	0.0190303	0.0247968
	CAPN2	5.29e-13	7.63e-12	-0.0942178
	CAPN3	0.686123	0.78151	0.00236028
	CAPN5	0.0228447	0.0458179	-0.01352
	CAPN7	0.00016072	0.00056882	-0.0217259
	CAPNS1	9.55e-15	1.67e-13	0.139691
	CAPNS2	0.622709	0.725681	-0.0003595
	CAPRIN1	0.00038572	0.00123078	-0.0223837
	CAPRIN2	0.0228606	0.0458439	-0.0118639
	CAPSL	0.379853	0.494307	-0.0005391
	CAPZA1	3.72e-05	0.00015482	-0.0583754
	CAPZA2	4.23e-07	2.63e-06	0.0773534
	CAPZB	1.16e-08	9.58e-08	0.115379
	CAR11	0.421957	0.538196	0.00080856
	CAR12	0.0259206	0.0511041	-0.0075178
	CAR13	0.0811024	0.136471	0.00645892
	CAR2	0.138951	0.21712	0.0108701
	CAR4	2.69e-18	6.29e-17	-0.23399
	CAR5A	0.864038	0.920305	0.00084523
	CAR5B	0.0233367	0.0466947	-0.0081094
	CAR6	0.442095	0.558817	-0.0032595
	CAR7	0.106183	0.172078	-0.012466
	CAR8	6.95e-10	6.88e-09	-0.09593
	CAR9	0.00063375	0.00191815	-0.032899
	CARD10	0.492275	0.607014	-0.0053334
	CARD11	0.00199947	0.00531654	-0.0103179
	CARD19	2.83e-07	1.82e-06	-0.16778
	CARD6	0.0041622	0.0102112	-0.0212687
	CARD9	0.00327487	0.0082714	0.0111971
	CARF	0.0323901	0.0619924	-0.0014481
	CARHSP1	0.54495	0.658089	0.0142068
	CARM1	0.0337952	0.064355	-0.0165969
	CARMIL1	0.00022255	0.00075856	-0.0219484
	CARMIL2	3.72e-05	0.00015485	-0.0156625
	CARMIL3	0.758744	0.841213	-0.0005801
	CARMN	0.339568	0.454806	NA
	CARNMT1	0.00138743	0.0038356	-0.0406263
	CARNS1	0.167704	0.254043	-0.0006429
	CARS	0.751938	0.835239	0.00012305
	CARS2	0.0952281	0.156645	-0.0074766
	CASC1	0.505389	0.619446	-0.0026787
	CASC3	6.06e-05	0.00023844	0.0414677
	CASC4	0.176742	0.265946	0.0078574
	CASD1	0.310065	0.423925	-0.0105726
	CASK	0.346292	0.460772	-0.0112274
	CASKIN2	0.814235	0.884709	0.00148165
	CASP1	0.00037349	0.00119688	0.0502308
	CASP12	0.00065756	0.00198354	0.00542394
	CASP2	2.08e-07	1.38e-06	-0.059776
	CASP3	0.00068093	0.00204561	-0.0679419
	CASP4	3.51e-21	1.01e-19	-0.32119
	CASP6	0.64611	0.746028	-0.0063868
	CASP7	0.588275	0.696089	0.00154878
	CASP8	1.23e-05	5.7e-05	0.0248265
	CASP8AP2	0.0118663	0.0257821	0.0203728
	CASP9	0.309835	0.423724	-0.0058099
	CASS4	0.00012397	0.00045223	-0.0726172
	CAST	0.00010397	0.00038647	-0.0585653
	CASZ1	0.18184	0.272333	0.00986133
	CAT	0.0142926	0.030258	-0.024575
	CATIP	0.00291821	0.00746737	0.00325549
	CATSPER2	0.961945	0.980905	-0.000141
	CATSPERD	0.318277	0.432336	0.00261174
	CATSPERG1	0.886324	0.935283	-0.0006778
	CAV1	0.918741	0.955278	0.00086674
	CAV2	0.432281	0.54885	0.00306854
	CAV3	0.36952	0.483345	NA
	CBARP	0.00971006	0.0216484	-0.0126165
	CBFA2T2	0.637652	0.738433	-0.0061937
	CBFA2T3	0.00869622	0.0196309	0.0461955
	CBFB	3.9e-16	7.64e-15	-0.232966
	CBL	7.13e-05	0.0002763	-0.129973
	CBLB	6.88e-06	3.36e-05	-0.0137173
	CBLC	0.715431	0.80632	-0.0017606
	CBLL1	0.456702	0.572597	0.00616986
	CBR1	8.17e-06	3.94e-05	0.0187556
	CBR2	1.89e-08	1.51e-07	0.00578022
	CBR3	5.75e-05	0.00022755	0.00823573
	CBR4	0.702129	0.794962	0.00284845
	CBS	0.741957	0.828114	-0.0007459
	CBWD1	0.00158673	0.00432298	0.0181593
	CBX1	2.64e-06	1.43e-05	0.0690587
	CBX2	0.599289	0.705905	-0.0025116
	CBX3	6e-05	0.00023639	-0.143703
	CBX4	6.76e-09	5.82e-08	-0.0798877
	CBX5	0.00188445	0.00504573	-0.040654
	CBX6	7.42e-06	3.6e-05	-0.056553
	CBX7	3.52e-07	2.23e-06	-0.0410962
	CBX8	0.0632184	0.110429	-0.0186437
	CBY1	0.0206705	0.0418462	0.00750683
	CC2D1A	0.503784	0.617973	0.00095868
	CC2D1B	7.9e-05	0.00030187	-0.0048607
	CC2D2A	0.4927	0.607294	-0.0034983
	CCAR1	1.1e-05	5.17e-05	-0.0433256
	CCAR2	0.00442706	0.0107816	0.00458142
	CCBE1	0.679112	0.775484	-0.0023355
	CCDC102A	0.481833	0.597118	0.00874396
	CCDC103	0.799766	0.873171	0.00052413
	CCDC106	0.139656	0.217857	0.00128557
	CCDC107	7.94e-05	0.00030348	0.0356172
	CCDC109B	1.4e-13	2.15e-12	0.0524183
	CCDC112	0.103536	0.168305	0.00749924
	CCDC114	0.974732	0.988284	-7.96e-05
	CCDC115	0.710468	0.802259	0.00485088
	CCDC116	0.843836	0.906557	0.00103226
	CCDC117	0.00153597	0.00420164	-0.0314879
	CCDC12	1.61e-22	5.15e-21	0.265142
	CCDC120	0.731929	0.820508	0.00077729
	CCDC122	0.00508006	0.0122108	0.00952697
	CCDC124	3e-07	1.92e-06	0.0696634
	CCDC125	0.843616	0.906512	0.00432468
	CCDC126	3.1e-12	4.11e-11	-0.138839
	CCDC127	0.0116931	0.0254692	-0.0204228
	CCDC130	0.090089	0.149378	0.012068
	CCDC134	0.0410582	0.0761381	0.0106105
	CCDC136	0.295455	0.408138	-0.0030702
	CCDC137	0.335364	0.450237	0.0117093
	CCDC138	0.257304	0.364289	-0.0058019
	CCDC14	0.320604	0.434841	-0.004034
	CCDC141	0.485117	0.600313	-0.0031897
	CCDC146	0.939985	0.968755	0.00038213
	CCDC148	0.836892	0.90207	0.00014796
	CCDC149	0.898447	0.943177	-0.0002412
	CCDC15	0.896197	0.941766	0.00095062
	CCDC157	0.624203	0.726899	-0.0012104
	CCDC158	0.655593	0.754873	-4.67e-05
	CCDC159	0.509234	0.623111	0.00068923
	CCDC162	0.255689	0.362656	-0.0015612
	CCDC163	0.105324	0.170849	0.00088217
	CCDC166	0.0523773	0.0941759	-0.0075691
	CCDC167	0.0166579	0.0346526	0.0146604
	CCDC17	0.218357	0.317466	0.00256562
	CCDC170	0.0617406	0.108069	NA
	CCDC171	0.00082609	0.00242278	0.0184113
	CCDC173	0.345438	0.460098	-0.0005195
	CCDC174	3.12e-06	1.66e-05	0.0382503
	CCDC18	0.467638	0.583396	-0.0021139
	CCDC180	0.113723	0.182751	0.0041285
	CCDC181	0.129163	0.204075	0.00798805
	CCDC184	0.177217	0.266556	-0.0187518
	CCDC186	0.00337484	0.00849309	0.0397709
	CCDC189	0.611738	0.716055	-0.0046936
	CCDC191	0.018548	0.0380777	0.0171697
	CCDC22	0.449844	0.566362	-0.0050156
	CCDC24	0.958725	0.979529	0.00033554
	CCDC25	0.00036817	0.0011824	0.0141256
	CCDC28A	0.00647419	0.0151321	0.0116387
	CCDC28B	0.04993	0.0904122	0.0177834
	CCDC30	0.0104409	0.0230697	0.00573252
	CCDC32	0.00011293	0.00041703	-0.0118735
	CCDC34	0.351576	0.465839	-0.012323
	CCDC38	0.626418	0.728231	0.00193195
	CCDC39	0.766317	0.846966	-0.0013457
	CCDC40	0.434854	0.551386	-0.0005717
	CCDC43	0.0648707	0.112826	0.0203972
	CCDC47	2.34e-08	1.84e-07	0.0548181
	CCDC50	0.0004872	0.00151593	0.0909599
	CCDC51	0.967147	0.983991	-0.0008526
	CCDC53	1.69e-10	1.83e-09	0.00658999
	CCDC57	0.466917	0.582647	-0.0029188
	CCDC58	0.0010801	0.00307073	0.00726038
	CCDC59	0.00027288	0.00090787	0.00832036
	CCDC6	0.0106817	0.0235033	-0.0247618
	CCDC61	0.294012	0.406464	-0.0070476
	CCDC62	0.17203	0.260006	-0.001641
	CCDC63	0.981311	0.991774	-0.0003609
	CCDC64	4.85e-05	0.00019551	-0.0392343
	CCDC64B	0.27443	0.384082	0.00102082
	CCDC66	0.0392688	0.0733615	0.00344027
	CCDC68	0.642308	0.74283	0.00104683
	CCDC69	0.00440129	0.0107262	0.00236603
	CCDC71	0.0592697	0.10428	0.0061721
	CCDC71L	0.0526116	0.0945416	-0.0395302
	CCDC73	3.46e-06	1.81e-05	0.0187374
	CCDC74A	0.0242799	0.0482605	-0.0128082
	CCDC77	0.62264	0.725658	-0.0087824
	CCDC78	0.644648	0.744902	0.00096943
	CCDC7A	0.987943	0.995219	-0.0001826
	CCDC8	0.0281567	0.054898	-0.0136731
	CCDC80	0.474364	0.589626	0.00599656
	CCDC82	6.58e-08	4.77e-07	-0.068234
	CCDC84	0.0308897	0.0595012	-0.0187398
	CCDC85B	0.026875	0.0527279	0.00593392
	CCDC86	2.22e-17	4.86e-16	0.0992655
	CCDC88A	2.81e-08	2.16e-07	0.0669826
	CCDC88B	0.00575385	0.0136062	-0.0483521
	CCDC88C	4e-10	4.1e-09	0.0483171
	CCDC9	1.63e-07	1.11e-06	0.045717
	CCDC90B	0.00142806	0.00393642	0.0210745
	CCDC91	0.347895	0.462161	0.0083486
	CCDC92	9.03e-05	0.00034076	-0.0019037
	CCDC92B	0.0970996	0.15933	-0.0076809
	CCDC93	0.0729581	0.124795	0.012368
	CCDC94	0.234345	0.337	0.00529541
	CCDC96	0.803474	0.875723	-0.0020174
	CCDC97	0.0327617	0.0626157	-0.0089793
	CCHCR1	0.0291699	0.0566572	-0.0193371
	CCL1	4.34e-10	4.4e-09	-0.18687
	CCL11	0.901996	0.945116	0.00020009
	CCL12	1.53e-50	1.68e-48	0.0578122
	CCL17	0.155274	0.237906	0.0123058
	CCL2	6.02e-06	2.98e-05	-0.059806
	CCL20	0.00147667	0.00405884	NA
	CCL21A	0.165779	0.251475	0.00438086
	CCL22	0.00137671	0.00381076	0.0265247
	CCL24	0.0014018	0.00387252	-0.0620864
	CCL25	0.0677946	0.117153	-0.0287484
	CCL27A	0.080989	0.136354	0.00509901
	CCL3	5.53e-09	4.81e-08	-0.280239
	CCL4	0.00044256	0.00139143	-0.213174
	CCL5	7.27e-07	4.37e-06	0.252004
	CCL6	0.0150954	0.0317122	0.0245754
	CCL7	1.42e-06	8.05e-06	-0.0710468
	CCL8	8.06e-45	7.48e-43	0.077399
	CCL9	3.77e-16	7.41e-15	0.0865733
	CCM2	0.0818157	0.137551	0.00221828
	CCNA2	0.881139	0.931866	-0.0017746
	CCNB1	0.243274	0.347589	0.00119929
	CCNB2	0.356433	0.470484	0.00459393
	CCNC	3.34e-05	0.00014085	-0.0241778
	CCND1	1.64e-31	8.87e-30	0.0919893
	CCND2	0.147114	0.227417	0.0469025
	CCND3	2.99e-05	0.0001273	-0.120938
	CCNDBP1	0.00010376	0.00038596	-0.01422
	CCNE1	0.577158	0.686647	0.00394997
	CCNE2	0.605174	0.710785	0.00044928
	CCNF	0.618349	0.721807	-0.0051082
	CCNG1	0.00072056	0.00214955	-0.059519
	CCNG2	6.55e-07	3.96e-06	-0.0941097
	CCNH	0.179867	0.269933	0.00168507
	CCNI	4.29e-05	0.00017541	-0.0371217
	CCNJ	0.158359	0.241776	-0.0057238
	CCNJL	0.00078759	0.00232275	-0.0170836
	CCNK	0.00180712	0.0048599	0.00094653
	CCNL1	4.69e-07	2.89e-06	-0.105209
	CCNL2	3.46e-07	2.2e-06	-0.0965958
	CCNO	0.407806	0.523414	-0.0033842
	CCNT1	1.52e-08	1.24e-07	-0.128817
	CCNT2	8.59e-17	1.79e-15	-0.197944
	CCNY	2.62e-07	1.7e-06	-0.100514
	CCNYL1	0.0305631	0.0589967	0.00333298
	CCP110	0.0447245	0.0821119	-0.0035292
	CCPG1	1.97e-09	1.84e-08	-0.104872
	CCPG1OS	0.453622	0.570042	0.00558826
	CCR1	1.21e-09	1.16e-08	-0.155178
	CCR10	0.00281132	0.00723173	0.00316212
	CCR2	9.16e-11	1.02e-09	0.114746
	CCR3	0.169287	0.256239	-0.0123356
	CCR4	1.93e-10	2.07e-09	-0.110099
	CCR5	2.9e-13	4.3e-12	0.146444
	CCR6	0.232834	0.335362	0.00584343
	CCR7	1.82e-10	1.96e-09	0.144435
	CCR8	0.00348127	0.0087194	0.0145894
	CCR9	0.612223	0.716458	-0.0116405
	CCRL2	0.00063118	0.00191187	0.135016
	CCS	0.00190247	0.00508776	0.0294449
	CCSAP	0.439696	0.556385	-0.0004246
	CCSER1	0.31774	0.431913	-0.0033855
	CCSER2	1.32e-07	9.13e-07	-0.0377997
	CCT2	1.59e-27	6.92e-26	0.295578
	CCT3	5.13e-07	3.14e-06	0.0838975
	CCT4	0.00039683	0.00126321	0.0728513
	CCT5	1.48e-12	2.03e-11	0.215342
	CCT6B	0.86835	0.923632	0.00139597
	CCT7	0.0982317	0.160946	0.0479877
	CCT8	6.14e-07	3.73e-06	0.0979098
	CCZ1	5.63e-17	1.19e-15	0.120586
	CD101	2.01e-07	1.34e-06	-0.0809073
	CD109	0.605195	0.710785	-0.0003583
	CD14	0.00294223	0.00752302	0.0683751
	CD151	0.102358	0.166704	0.00687182
	CD160	0.175365	0.264394	-0.0076371
	CD163	0.469311	0.584911	0.00207156
	CD163L1	0.0204508	0.0414564	0.010024
	CD164	2.46e-06	1.34e-05	-0.169346
	CD177	0.00054181	0.00166787	-0.0425801
	CD180	8.11e-13	1.14e-11	0.0602303
	CD19	1e-08	8.36e-08	0.0628971
	CD1D1	0.0445148	0.0817956	0.0196823
	CD2	0.0135759	0.0288964	0.0255563
	CD200	0.574241	0.68392	0.00821437
	CD200R1	2.92e-06	1.57e-05	-0.0837596
	CD200R2	0.0382126	0.0715541	-0.0102489
	CD200R3	1e-07	7.07e-07	-0.110231
	CD200R4	0.00241425	0.00630884	-0.0659577
	CD207	0.360247	0.474293	-0.0023247
	CD209A	0.0289352	0.0562584	0.0119804
	CD209C	0.869125	0.923879	-0.0005516
	CD209D	0.172246	0.26028	-0.009713
	CD209E	0.0121924	0.0263666	-0.0110607
	CD22	2.28e-22	7.18e-21	0.0848509
	CD226	2.68e-12	3.57e-11	-0.175702
	CD244	3.12e-09	2.83e-08	-0.13981
	CD247	4.63e-08	3.44e-07	-0.0036345
	CD248	0.915777	0.953296	-5.67e-05
	CD24A	5.07e-22	1.56e-20	-0.264921
	CD27	0.00058355	0.00177992	-0.0521293
	CD274	3.09e-05	0.00013142	-0.165225
	CD276	0.054019	0.0966627	-0.0108285
	CD28	1.66e-37	1.15e-35	-0.456403
	CD2AP	5.63e-14	9.06e-13	0.13194
	CD2BP2	0.00259733	0.0067424	-0.0215517
	CD300A	4.17e-17	8.92e-16	0.0967119
	CD300C	0.134167	0.210741	0.00587052
	CD300C2	7.87e-41	6.34e-39	0.17578
	CD300E	0.432203	0.548796	0.00047156
	CD300LB	0.481365	0.596683	0.00716622
	CD300LD	0.0297254	0.057612	0.032059
	CD300LD3	0.11769	0.188474	0.00100168
	CD300LF	9.88e-21	2.78e-19	-0.284118
	CD300LG	0.0861068	0.143787	0.0026848
	CD302	3.5e-40	2.76e-38	0.0475679
	CD320	0.0478567	0.0870902	0.0099515
	CD33	0.00072033	0.00214955	-0.0843122
	CD34	2.78e-07	1.8e-06	-0.0950593
	CD36	0.0131499	0.0281303	0.00412037
	CD37	3.22e-26	1.3e-24	0.183106
	CD38	0.0583953	0.103014	0.0425331
	CD3D	0.00130944	0.00364829	-0.0642153
	CD3E	7.87e-22	2.39e-20	0.0653226
	CD3EAP	0.00484248	0.0116966	0.02394
	CD3G	0.00020462	0.00070449	0.00164276
	CD4	1.3e-07	8.98e-07	-0.131017
	CD40	2.67e-13	3.99e-12	0.0605219
	CD40LG	6.31e-11	7.15e-10	-0.140292
	CD44	3.47e-39	2.67e-37	-0.489008
	CD46	0.381163	0.495551	0.00033512
	CD47	0.266469	0.374926	-0.002839
	CD48	2.51e-08	1.95e-07	0.141546
	CD5	0.0084832	0.019218	-0.0704718
	CD52	9.53e-51	1.06e-48	0.327203
	CD53	6.25e-82	2.04e-79	-0.526459
	CD55	5.32e-05	0.00021213	0.0670162
	CD59A	0.299444	0.412229	0.00341711
	CD59B	0.797791	0.871698	-0.0003721
	CD6	2.28e-05	9.95e-05	-0.0923407
	CD63	0.574754	0.684372	-0.0244116
	CD68	2.73e-24	9.74e-23	0.185684
	CD69	0.00522397	0.0125155	-0.0545101
	CD7	0.00105836	0.00301733	-0.0030049
	CD70	0.741875	0.828083	-0.0036749
	CD72	1.49e-48	1.56e-46	0.175149
	CD74	2.14e-167	2.73e-164	1.24692
	CD79A	2.47e-32	1.41e-30	0.20405
	CD79B	4.98e-26	1.99e-24	0.154841
	CD80	0.301252	0.414316	0.0146344
	CD81	7.85e-43	6.8e-41	0.191162
	CD82	1.11e-11	1.38e-10	-0.202697
	CD83	7.38e-53	9.34e-51	0.39125
	CD84	0.00012618	0.00045918	-0.0512211
	CD86	1.94e-24	7.04e-23	0.160623
	CD8A	0.714895	0.805894	-0.0281379
	CD8B1	8.09e-08	5.79e-07	0.0466844
	CD9	9.76e-11	1.08e-09	-0.192313
	CD93	0.00165976	0.00450075	-0.060195
	CD96	1.36e-08	1.11e-07	-0.0976027
	CD99L2	0.0995887	0.162804	0.00345878
	CDA	0.268641	0.377323	0.00083996
	CDADC1	0.0613264	0.107479	0.0101005
	CDAN1	4.33e-05	0.00017706	-0.030867
	CDC123	0.18691	0.278456	-0.0001993
	CDC14A	0.0004694	0.0014665	-0.0573614
	CDC14B	0.224498	0.32519	-0.0133264
	CDC16	0.0298071	0.0577411	0.0206807
	CDC20	0.613571	0.717816	-0.0009959
	CDC23	0.380086	0.494422	-0.0041882
	CDC25A	0.861914	0.919147	-0.0042989
	CDC25B	0.00022831	0.00077542	-0.0463447
	CDC25C	0.174863	0.263766	-0.0059554
	CDC26	7.45e-05	0.00028666	-0.0509376
	CDC27	0.00061022	0.00185509	-0.0328585
	CDC34	1.21e-05	5.63e-05	0.052793
	CDC37	8.92e-24	3.11e-22	0.274173
	CDC37L1	0.00044214	0.0013904	-0.0386418
	CDC40	7.34e-07	4.41e-06	-0.0052142
	CDC42	3.73e-06	1.94e-05	0.050567
	CDC42BPA	0.00818276	0.0186116	-0.0049068
	CDC42BPB	0.00159872	0.00435216	0.0125107
	CDC42BPG	0.00162785	0.00442595	-0.0328572
	CDC42EP1	0.402856	0.518059	0.00190096
	CDC42EP2	5.62e-06	2.8e-05	-0.0643066
	CDC42EP3	1e-09	9.76e-09	-0.116706
	CDC42EP4	0.226322	0.327306	-0.0163549
	CDC42SE1	2.5e-05	0.00010829	0.00622415
	CDC42SE2	0.00609034	0.014307	0.00971479
	CDC45	0.144397	0.223804	-0.0099212
	CDC5L	2.84e-06	1.53e-05	0.0314021
[truncated: 13,323 more rows]

## Sheet: Table S2
Supplementary Table 2. Immune infiltration and Reactome Pathway overlap of human 9pL vs 9pS and Mouse L vs S
Name	Human 9pL vs 9pS tumors	Mouse L vs S tumors	mean_padj	Group	DB
LM22_top50 B_CELLS_MEMORY_TOP50	-2.05468	-1.53818	1.67813	Both_DN	Cibersort_top50
LM22_top50 B_CELLS_NAIVE_TOP50	-1.79132	-1.30836	1.2224	Both_DN	Cibersort_top50
LM22_top50 DENDRITIC_CELLS_ACTIVATED_TOP50	-2.88926	-1.56543	3.53214	Both_DN	Cibersort_top50
LM22_top50 DENDRITIC_CELLS_RESTING_TOP50	-2.74366	0	2.97565	Zeros	Cibersort_top50
LM22_top50 EOSINOPHILS_TOP50	-2.02965	-1.28092	1.49647	Both_DN	Cibersort_top50
LM22_top50 MACROPHAGES_M0_TOP50	-1.68914	0	0.739476	Zeros	Cibersort_top50
LM22_top50 MACROPHAGES_M1_TOP50	-2.54829	-2.179	2.9028	Both_DN	Cibersort_top50
LM22_top50 MACROPHAGES_M2_TOP50	-2.02526	0	1.11782	Zeros	Cibersort_top50
LM22_top50 MAST_CELLS_ACTIVATED_TOP50	-1.21432	-2.10677	1.47917	Both_DN	Cibersort_top50
LM22_top50 MONOCYTES_TOP50	-1.58096	0	0.636708	Zeros	Cibersort_top50
LM22_top50 NEUTROPHILS_TOP50	0	-1.53863	0.547992	Zeros	Cibersort_top50
LM22_top50 NK_CELLS_ACTIVATED_TOP50	-2.41867	-2.84633	4.49547	Both_DN	Cibersort_top50
LM22_top50 NK_CELLS_RESTING_TOP50	-2.11446	-2.69877	3.13575	Both_DN	Cibersort_top50
LM22_top50 PLASMA_CELLS_TOP50	-2.03105	-1.30802	1.49276	Both_DN	Cibersort_top50
LM22_top50 T_CELLS_CD4_MEMORY_ACTIVATED_TOP50	-3.85995	-3.07162	5.9513	Both_DN	Cibersort_top50
LM22_top50 T_CELLS_CD4_MEMORY_RESTING_TOP50	-2.77772	-2.47922	4.59964	Both_DN	Cibersort_top50
LM22_top50 T_CELLS_CD4_NAIVE_TOP50	-2.78403	-1.61468	3.56598	Both_DN	Cibersort_top50
LM22_top50 T_CELLS_CD8_TOP50	-2.31573	-3.13261	4.42882	Both_DN	Cibersort_top50
LM22_top50 T_CELLS_FOLLICULAR_HELPER_TOP50	-3.30344	-2.65528	4.98966	Both_DN	Cibersort_top50
LM22_top50 T_CELLS_GAMMA_DELTA_TOP50	-2.26465	-3.13406	4.33206	Both_DN	Cibersort_top50
LM22_top50 T_CELLS_REGULATORY_(TREGS)_TOP50	-2.47445	-2.42075	3.14815	Both_DN	Cibersort_top50
LM22_top50_UP DENDRITIC_CELLS_RESTING_TOP50	0	1.55063	0.572323	Zeros	Cibersort_top50
LM22_top50_UP MACROPHAGES_M0_TOP50	0	1.13809	0.271768	Zeros	Cibersort_top50
LM22_top50_UP MACROPHAGES_M2_TOP50	0	2.77615	1.92255	Zeros	Cibersort_top50
LM22_top50_UP MONOCYTES_TOP50	0	2.15555	1.1473	Zeros	Cibersort_top50
LM22_top50_UP NEUTROPHILS_TOP50	0.983771	0	0.170225	Zeros	Cibersort_top50
ReactomePathways_20190131 ACTIVATION OF MATRIX METALLOPROTEINASES	-0.97916	-3.21635	3.07627	Both_DN	Reactome
ReactomePathways_20190131 ASPARAGINE N-LINKED GLYCOSYLATION	-1.40706	-3.33323	3.29188	Both_DN	Reactome
ReactomePathways_20190131 ASSEMBLY OF COLLAGEN FIBRILS AND OTHER MULTIMERIC STRUCTURES	-1.22346	-3.42664	3.17953	Both_DN	Reactome
ReactomePathways_20190131 BIOLOGICAL OXIDATIONS	-2.70482	-3.26383	4.52314	Both_DN	Reactome
ReactomePathways_20190131 CAP-DEPENDENT TRANSLATION INITIATION	-2.37983	0	1.18033	Zeros	Reactome
ReactomePathways_20190131 CELL SURFACE INTERACTIONS AT THE VASCULAR WALL	-1.83629	-3.64742	3.61845	Both_DN	Reactome
ReactomePathways_20190131 CELL-CELL JUNCTION ORGANIZATION	-1.20341	-3.8411	3.17173	Both_DN	Reactome
ReactomePathways_20190131 CLASS A/1 (RHODOPSIN-LIKE RECEPTORS)	0	-3.38894	2.97565	Zeros	Reactome
ReactomePathways_20190131 CYTOKINE SIGNALING IN IMMUNE SYSTEM	-3.79483	-4.7623	5.9513	Both_DN	Reactome
ReactomePathways_20190131 DISEASE	-3.06014	0	2.15422	Zeros	Reactome
ReactomePathways_20190131 DOPAMINE NEUROTRANSMITTER RELEASE CYCLE	0	-1.49559	0.428439	Zeros	Reactome
ReactomePathways_20190131 ELASTIC FIBRE FORMATION	-1.77049	-3.34019	3.56095	Both_DN	Reactome
ReactomePathways_20190131 EUKARYOTIC TRANSLATION ELONGATION	-2.73085	0	1.57196	Zeros	Reactome
ReactomePathways_20190131 EUKARYOTIC TRANSLATION TERMINATION	-2.90324	0	1.80391	Zeros	Reactome
ReactomePathways_20190131 G ALPHA (I) SIGNALLING EVENTS	-1.09622	-3.56153	3.12046	Both_DN	Reactome
ReactomePathways_20190131 G ALPHA (S) SIGNALLING EVENTS	0	-3.14843	2.45716	Zeros	Reactome
ReactomePathways_20190131 IMMUNE SYSTEM	-5.26661	-7.32083	5.9513	Both_DN	Reactome
ReactomePathways_20190131 IMMUNOREGULATORY INTERACTIONS BETWEEN A LYMPHOID AND A NON-LYMPHOID CELL	-2.984	-2.48566	3.47035	Both_DN	Reactome
ReactomePathways_20190131 INFLUENZA VIRAL RNA TRANSCRIPTION AND REPLICATION	-2.72289	0	1.56621	Zeros	Reactome
ReactomePathways_20190131 INNATE IMMUNE SYSTEM	-5.06066	-5.63592	5.9513	Both_DN	Reactome
ReactomePathways_20190131 INTERFERON ALPHA/BETA SIGNALING	-3.49978	-3.34575	5.9513	Both_DN	Reactome
ReactomePathways_20190131 INTERFERON GAMMA SIGNALING	-3.26415	-3.32952	5.9513	Both_DN	Reactome
ReactomePathways_20190131 INTERFERON SIGNALING	-3.32391	-3.13701	5.43758	Both_DN	Reactome
ReactomePathways_20190131 INTERLEUKIN-4 AND INTERLEUKIN-13 SIGNALING	-1.15982	-3.75182	3.14855	Both_DN	Reactome
ReactomePathways_20190131 KERATINIZATION	-3.50908	-3.04941	5.4513	Both_DN	Reactome
ReactomePathways_20190131 KINESINS	0	-1.28854	0.300241	Zeros	Reactome
ReactomePathways_20190131 MAJOR PATHWAY OF RRNA PROCESSING IN THE NUCLEOLUS AND CYTOSOL	-1.62793	0	0.473112	Zeros	Reactome
ReactomePathways_20190131 MEMBRANE TRAFFICKING	-1.13638	-3.27939	3.13876	Both_DN	Reactome
ReactomePathways_20190131 MET ACTIVATES PTK2 SIGNALING	-0.94619	-3.24397	3.06545	Both_DN	Reactome
ReactomePathways_20190131 METABOLISM	-4.9182	0	2.97565	Zeros	Reactome
ReactomePathways_20190131 METABOLISM OF PROTEINS	-3.65572	0	2.97565	Zeros	Reactome
ReactomePathways_20190131 METABOLISM OF RNA	-1.26186	0	0.225682	Zeros	Reactome
ReactomePathways_20190131 NEUREXINS AND NEUROLIGINS	0	-2.43821	1.36225	Zeros	Reactome
ReactomePathways_20190131 NEURONAL SYSTEM	0	-3.75329	2.97565	Zeros	Reactome
ReactomePathways_20190131 NEUROTRANSMITTER RECEPTORS AND POSTSYNAPTIC SIGNAL TRANSMISSION	0	-2.02927	0.875924	Zeros	Reactome
ReactomePathways_20190131 NEUTROPHIL DEGRANULATION	-4.67321	-4.16015	5.9513	Both_DN	Reactome
ReactomePathways_20190131 NON-INTEGRIN MEMBRANE-ECM INTERACTIONS	-2.24737	-3.23562	4.02882	Both_DN	Reactome
ReactomePathways_20190131 NONSENSE MEDIATED DECAY (NMD) ENHANCED BY THE EXON JUNCTION COMPLEX (EJC)	-2.41242	0	1.21841	Zeros	Reactome
ReactomePathways_20190131 NOREPINEPHRINE NEUROTRANSMITTER RELEASE CYCLE	0	-0.98115	0.137546	Zeros	Reactome
ReactomePathways_20190131 OLFACTORY SIGNALING PATHWAY	-4.74363	-1.92493	3.75558	Both_DN	Reactome
ReactomePathways_20190131 PD-1 SIGNALING	-2.8933	-1.49868	2.25635	Both_DN	Reactome
ReactomePathways_20190131 PENTOSE PHOSPHATE PATHWAY	-2.97333	0	1.9648	Zeros	Reactome
ReactomePathways_20190131 PEPTIDE CHAIN ELONGATION	-2.83287	0	1.71868	Zeros	Reactome
ReactomePathways_20190131 PLATELET ACTIVATION, SIGNALING AND AGGREGATION	-2.06402	-3.23254	3.84209	Both_DN	Reactome
ReactomePathways_20190131 PLATELET DEGRANULATION	-2.95001	-4.16895	4.95286	Both_DN	Reactome
ReactomePathways_20190131 POST-TRANSLATIONAL PROTEIN MODIFICATION	-2.22217	-3.77624	4.00685	Both_DN	Reactome
ReactomePathways_20190131 PROTEIN-PROTEIN INTERACTIONS AT SYNAPSES	0	-2.59905	1.59289	Zeros	Reactome
ReactomePathways_20190131 RESPIRATORY ELECTRON TRANSPORT, ATP SYNTHESIS BY CHEMIOSMOTIC COUPLING, AND HEAT PRODUCTION BY UNCOUPLING PROTEINS.	-1.46392	0	0.356784	Zeros	Reactome
ReactomePathways_20190131 RESPONSE TO ELEVATED PLATELET CYTOSOLIC CA2+	-2.90278	-3.90987	4.7907	Both_DN	Reactome
ReactomePathways_20190131 RRNA PROCESSING	-1.22651	0	0.205747	Zeros	Reactome
ReactomePathways_20190131 RRNA PROCESSING IN THE NUCLEUS AND CYTOSOL	-1.76067	0	0.577124	Zeros	Reactome
ReactomePathways_20190131 SELENOCYSTEINE SYNTHESIS	-2.72406	0	1.55909	Zeros	Reactome
ReactomePathways_20190131 SEROTONIN NEUROTRANSMITTER RELEASE CYCLE	0	-1.4561	0.404298	Zeros	Reactome
ReactomePathways_20190131 SLC-MEDIATED TRANSMEMBRANE TRANSPORT	-1.54964	-3.30841	3.39291	Both_DN	Reactome
ReactomePathways_20190131 SPHINGOLIPID METABOLISM	-3.2766	-2.02422	3.84855	Both_DN	Reactome
ReactomePathways_20190131 THE CITRIC ACID (TCA) CYCLE AND RESPIRATORY ELECTRON TRANSPORT	-1.20424	0	0.196206	Zeros	Reactome
ReactomePathways_20190131 TRANSLATION	-3.03727	0	2.1692	Zeros	Reactome
ReactomePathways_20190131 TRANSLOCATION OF ZAP-70 TO IMMUNOLOGICAL SYNAPSE	-3.08601	-1.56796	2.61233	Both_DN	Reactome
ReactomePathways_20190131 TRANSMISSION ACROSS CHEMICAL SYNAPSES	0	-2.77364	1.90976	Zeros	Reactome
ReactomePathways_20190131 TRNA PROCESSING IN THE MITOCHONDRION	0	-1.45998	0.405747	Zeros	Reactome
ReactomePathways_20190131 UNBLOCKING OF NMDA RECEPTORS, GLUTAMATE BINDING AND ACTIVATION	0	-0.61441	0.014314	Zeros	Reactome
ReactomePathways_20190131 VESICLE-MEDIATED TRANSPORT	-1.02075	-3.61594	3.09057	Both_DN	Reactome
ReactomePathways_20190131_UP CAP-DEPENDENT TRANSLATION INITIATION	0	4.78073	2.97565	Zeros	Reactome
ReactomePathways_20190131_UP CLASS A/1 (RHODOPSIN-LIKE RECEPTORS)	0.816203	0	0.048214	Zeros	Reactome
ReactomePathways_20190131_UP DISEASE	0	3.34644	2.97565	Zeros	Reactome
ReactomePathways_20190131_UP DNA REPAIR	1.49701	4.90901	3.25494	Both_UP	Reactome
ReactomePathways_20190131_UP DOPAMINE NEUROTRANSMITTER RELEASE CYCLE	2.31284	0	0.802016	Zeros	Reactome
ReactomePathways_20190131_UP EUKARYOTIC TRANSLATION ELONGATION	0	4.9552	2.97565	Zeros	Reactome
ReactomePathways_20190131_UP EUKARYOTIC TRANSLATION TERMINATION	0	4.89262	2.97565	Zeros	Reactome
ReactomePathways_20190131_UP G ALPHA (S) SIGNALLING EVENTS	3.65154	0	2.97565	Zeros	Reactome
ReactomePathways_20190131_UP GENE EXPRESSION (TRANSCRIPTION)	3.75285	5.7185	5.9513	Both_UP	Reactome
ReactomePathways_20190131_UP GENERIC TRANSCRIPTION PATHWAY	3.53914	4.70505	5.9513	Both_UP	Reactome
ReactomePathways_20190131_UP INFLUENZA VIRAL RNA TRANSCRIPTION AND REPLICATION	0	4.86009	2.97565	Zeros	Reactome
ReactomePathways_20190131_UP KINESINS	2.07646	0	0.599449	Zeros	Reactome
ReactomePathways_20190131_UP MAJOR PATHWAY OF RRNA PROCESSING IN THE NUCLEOLUS AND CYTOSOL	0	5.10481	2.97565	Zeros	Reactome
ReactomePathways_20190131_UP METABOLISM	0	4.63814	2.97565	Zeros	Reactome
ReactomePathways_20190131_UP METABOLISM OF PROTEINS	0	3.53318	2.97565	Zeros	Reactome
ReactomePathways_20190131_UP METABOLISM OF RNA	0	8.02228	2.97565	Zeros	Reactome
ReactomePathways_20190131_UP MITOTIC PROMETAPHASE	2.20098	3.18605	3.63261	Both_UP	Reactome
ReactomePathways_20190131_UP MRNA SPLICING	1.5941	5.15859	3.28988	Both_UP	Reactome
ReactomePathways_20190131_UP MRNA SPLICING - MAJOR PATHWAY	1.48275	5.23873	3.24556	Both_UP	Reactome
ReactomePathways_20190131_UP NEGATIVE REGULATION OF NMDA RECEPTOR-MEDIATED NEURONAL TRANSMISSION	2.18658	0.859705	0.763328	Both_UP	Reactome
ReactomePathways_20190131_UP NEUREXINS AND NEUROLIGINS	2.4733	0	1.01543	Zeros	Reactome
ReactomePathways_20190131_UP NEURONAL SYSTEM	2.14785	0	0.661705	Zeros	Reactome
ReactomePathways_20190131_UP NEUROTRANSMITTER RECEPTORS AND POSTSYNAPTIC SIGNAL TRANSMISSION	2.18706	0	0.655186	Zeros	Reactome
ReactomePathways_20190131_UP NONSENSE MEDIATED DECAY (NMD) ENHANCED BY THE EXON JUNCTION COMPLEX (EJC)	0	4.76954	2.97565	Zeros	Reactome
ReactomePathways_20190131_UP NOREPINEPHRINE NEUROTRANSMITTER RELEASE CYCLE	2.11517	0	0.641077	Zeros	Reactome
ReactomePathways_20190131_UP PEPTIDE CHAIN ELONGATION	0	5.13252	2.97565	Zeros	Reactome
ReactomePathways_20190131_UP PROCESSING OF CAPPED INTRON-CONTAINING PRE-MRNA	1.65291	5.36226	3.30417	Both_UP	Reactome
ReactomePathways_20190131_UP PROTEIN-PROTEIN INTERACTIONS AT SYNAPSES	2.3513	0	0.843487	Zeros	Reactome
ReactomePathways_20190131_UP RESPIRATORY ELECTRON TRANSPORT, ATP SYNTHESIS BY CHEMIOSMOTIC COUPLING, AND HEAT PRODUCTION BY UNCOUPLING PROTEINS.	0	4.83427	2.97565	Zeros	Reactome
ReactomePathways_20190131_UP RNA POLYMERASE II TRANSCRIPTION	3.66302	5.23595	5.9513	Both_UP	Reactome
ReactomePathways_20190131_UP RRNA PROCESSING	0	5.29004	2.97565	Zeros	Reactome
ReactomePathways_20190131_UP RRNA PROCESSING IN THE MITOCHONDRION	3.11658	0.813067	3.04837	Both_UP	Reactome
ReactomePathways_20190131_UP RRNA PROCESSING IN THE NUCLEUS AND CYTOSOL	0	5.42053	2.97565	Zeros	Reactome
ReactomePathways_20190131_UP SELENOCYSTEINE SYNTHESIS	0	5.02674	2.97565	Zeros	Reactome
ReactomePathways_20190131_UP SEROTONIN NEUROTRANSMITTER RELEASE CYCLE	2.69044	0	1.3118	Zeros	Reactome
ReactomePathways_20190131_UP SUMO E3 LIGASES SUMOYLATE TARGET PROTEINS	2.15827	3.3158	3.62357	Both_UP	Reactome
ReactomePathways_20190131_UP SUMOYLATION	2.15699	3.60921	3.63636	Both_UP	Reactome
ReactomePathways_20190131_UP THE CITRIC ACID (TCA) CYCLE AND RESPIRATORY ELECTRON TRANSPORT	0	5.47686	2.97565	Zeros	Reactome
ReactomePathways_20190131_UP TRANSLATION	0	5.26864	2.97565	Zeros	Reactome
ReactomePathways_20190131_UP TRANSMISSION ACROSS CHEMICAL SYNAPSES	2.03962	0	0.562303	Zeros	Reactome
ReactomePathways_20190131_UP TRNA PROCESSING IN THE MITOCHONDRION	3.62961	0	2.97565	Zeros	Reactome
ReactomePathways_20190131_UP UNBLOCKING OF NMDA RECEPTORS, GLUTAMATE BINDING AND ACTIVATION	2.11903	0	0.633677	Zeros	Reactome

## Sheet: Table S3
Supplementary Table 3. Oncoquery in cBioPortal to identify 9pL and 9pS tumors from TCGA datatset
cBio Portal Query
IFNB1:HOMDEL
IFNW1:HOMDEL
IFNA21:HOMDEL
IFNA4:HOMDEL
IFNA16:HOMDEL
IFNA7:HOMDEL
IFNA10:HOMDEL
IFNA17:HOMDEL
IFNA14:HOMDEL
IFNA5:HOMDEL
KLHL9:HOMDEL
IFNA6:HOMDEL
IFNA13:HOMDEL
IFNA2:HOMDEL
IFNA8:HOMDEL
IFNA1:HOMDEL
MIR31HG:HOMDEL
IFNE:HOMDEL
MTAP:HOMDEL
CDKN2A:HOMDEL
CDKN2B:HOMDEL

## Sheet: Table S4
Supplementary Table 4. Primers for MACHETE-based deletion engineering
Primers for sgRNA synthesis
	Sequence (T7 adapter / Protospacer / pX binding site)
11B3 MACHETE KI guide
11B3 KI	TAATACGACTCACTATAGG TGATGGGGTCCGGTCCTCAA GTTTTAGAGCTAGAAATAGC
11B3 deletion
Sco1 g1	TAATACGACTCACTATAGG ACCGGCCGGGTGGAACTGCG GTTTTAGAGCTAGAAATAGC
Alox12 g1	TAATACGACTCACTATAGG TTGGCCTCCCTCAAGATGCG GTTTTAGAGCTAGAAATAGC
4C4 MACHETE KI guide
4C4 KI	TAATACGACTCACTATAGG CCGTAGGCTACCAAACCAGA GTTTTAGAGCTAGAAATAGC
4C4-S 5'
4C4 5' guide 1	TAATACGACTCACTATAGG CTCGAATTCATTTCTGTTCG GTTTTAGAGCTAGAAATAGC
4C4 5' guide 2	TAATACGACTCACTATAGG CTGTAATATCACTCTATAAC GTTTTAGAGCTAGAAATAGC
4C4-L 5'
Hacd4 guide 1	TAATACGACTCACTATAGG TCGCGGGAGTGAAAGCCGAT GTTTTAGAGCTAGAAATAGC
Hacd4 guide 2	TAATACGACTCACTATAGG CGTCCTATAATTGAAGCCCG GTTTTAGAGCTAGAAATAGC
Dmrta1 (common 3' guides)
Dmrta1 guide 1	TAATACGACTCACTATAGG GTGGTGAAACCCGAACTCGT GTTTTAGAGCTAGAAATAGC
Dmrta1 guide 2	TAATACGACTCACTATAGG ACATGGTTAGGCTTTACCCC GTTTTAGAGCTAGAAATAGC
4C4-I 3'
4C4-I guide 1	TAATACGACTCACTATAGG GCGTACTCTTGCCACTTCCG GTTTTAGAGCTAGAAATAGC
4C4-I guide 2	TAATACGACTCACTATAGG ATAGCCAGATTTGCAGACGC GTTTTAGAGCTAGAAATAGC
Universal Reverse primer	AGCACCGACTCGGTGCCACT
Primers for HDR donors
11B3 Donor	Homology Arm / MACHETE plasmid binding
5' HA PGK F	AACAGAAGTCGGTGAATAGAATTTAAATTTCCCTTGAGGA AACGAATTCTACCGGGTAGG
3' HA bGHpA R	ATCAAAGAGCTTGCCTGATGCTCCCTGTGATGGGGTCCGG CCATAGAGCCCACCGCATCC
4C4 Donor
5' HA PGK F	TATAACAGGGGACACCACCTCTTCCAGAGACCGTAGGCTA AACGAATTCTACCGGGTAGG
3' HA bGHpA R	GAAGATGCTGCTTATACTTGGCATTAGCCTTCTGGTTTGG CCATAGAGCCCACCGCATCC
Primers for Genotyping
11B3 KI
11B3 KI F	CAAGGAAAGTCAAGCCCAGA
PGK R	CTGTCCATCTGCACGAGACT
11B3 deletion
D11B3 F	GGGCAAAGGTGAGAAAACAA
D11B3 R	ATCCGAGATCTGGAGGAGGT
4C4 KI
4C4 KI F	GGGATACCCCTCAACAGGAT
PGK R	CTGTCCATCTGCACGAGACT
4C4-S Deletion
4C4 KI F	GGGATACCCCTCAACAGGAT
4C4-S Deletion 1 R	CCTCATAACAGTGGCCTGCT
4C4-S Deletion 2 R	GCTGTCCAGGGAGTTAGAGG
4C4-L Deletion
4C4-L Deletion 1 F	TACCAGGCAGAAGGAGCAGT
4C4-L Deletion 1 R	ACCTTGCGGTATGGAGTTTG
4C4-L Deletion 2 F	ACTCTCAGGGTTCCCCAAGT
4C4-L Deletion 2 R	AAGCCACAGTAGGGCTCAGA
4C4-I Deletion
4C4-I Deletion 1 F	TACCAGGCAGAAGGAGCAGT
4C4-I Deletion 1 R	ACCTTGCGGTATGGAGTTTG
4C4-I Deletion 2 F	ACTCTCAGGGTTCCCCAAGT
4C4-I Deletion 2 R	AAGCCACAGTAGGGCTCAGA

## Sheet: Table S5
Supplementary Table 5. Primers for qPCR
RT qPCR primers
Actb F	GGCTGTATTCCCCTCCATCG
Actb R	CCAGTTGGTAACAATGCCATGT
Gapdh F	GGGAAATTCAACGGCACAGT
Gapdh R	AGATGGTGATGGGCTTCCC
EGFP F	ACGTAAACGGCCACAAGTTC
EGFP R	AAGTCGTGCTGCTTCATGTG
Ifnb1 F	CAGCTCCAAGAAAGGACGAAC
Ifnb1 R	GGCAGTGTAACTCTTCTGCAT
Ifne F	GACAGCTCCCTGAAACGGTG
Ifne R	GGCTTTCTCTGTTCATCCACA
Isg20 F	TGGGCCTCAAAGGGTGAGT
Isg20 R	CGGGTCGGATGTACTTGTCATA
Oasl1 F	CAGGAGCTGTACGGCTTCC
Oasl1 R	CCTACCTTGAGTACCTTGAGCAC
