# Supplementary material for: MACHETE identifies interferon-encompassing chromosome 9p21.3 deletions as mediators of immune evasion and metastasis
Source: Nat Cancer. 2022 Nov 7;3(11):1367–85. doi: 10.1038/s43018-022-00443-5 (PMC9701143; doi:10.1038/s43018-022-00443-5)
Supplement: Supplementary file 4 — Data from Fig. 1. [file 43018_2022_443_MOESM4_ESM.xlsx]

## Sheet: Figure 1
Figure 1. MACHETE enables flexible engineering of megabase-sized deletions
	Figure 1E		Fraction of positive	Total Clones
		no DT-A	0	22
		with DT-A	40.7407	27
	Figure 1H		BFP+	BFP-
		KI	96.2	3.8
		Unsorted	71.6	28.4
		BFP-	6.2	93.8
		BFP- + gcv	0.9	99.1
