# Supplementary material for: MACHETE identifies interferon-encompassing chromosome 9p21.3 deletions as mediators of immune evasion and metastasis
Source: Nat Cancer. 2022 Nov 7;3(11):1367–85. doi: 10.1038/s43018-022-00443-5 (PMC9701143; doi:10.1038/s43018-022-00443-5)
Supplement: Supplementary file 5 — Data from Fig. 2. [file 43018_2022_443_MOESM5_ESM.xlsx]

## Sheet: Figure 2
Figure 2. 9p21.3 deletions encompass a cluster of type I IFNs
		Figure 2A		Frequency
			9p21.3	15.7
			8p23.2-23.3	6.2
			2q22.1-22.2	5
			16q23.1-23.2	4.8
			10q23.31	4.6
			5q11.2-12.1	4
			Xp21.2-21.1	3.7
			13q14.2	3.4
			4q22.1	3.1
			22q13.32-13.33	2
		Figure 2B		Fraction of total patients
			Cancer type	9pS	9pL
			LGG	39.3	60.7
			BLCA	41.5	58.5
			LUAD	44	56
			PDAC	44.4	55.6
			GBM	45.6	54.4
			LUSC	47.8	52.2
			STAD	48	52
			SKCM	60	40
			ESCA	69.2	30.8
			HNSC	75	25
