# Supplementary material for: MACHETE identifies interferon-encompassing chromosome 9p21.3 deletions as mediators of immune evasion and metastasis
Source: Nat Cancer. 2022 Nov 7;3(11):1367–85. doi: 10.1038/s43018-022-00443-5 (PMC9701143; doi:10.1038/s43018-022-00443-5)
Supplement: Supplementary file 6 — Data from Fig. 3. [file 43018_2022_443_MOESM6_ESM.xlsx]

## Sheet: Figure 3
Figure 3. 4C4 large deletions evade immunoediting
						Number of mice
	Figure 3A		S	L		S	L
		C57BL/6	40	68.4		20	19
		Nude	100	100		10	10
		NSG	100	100		10	10
	Figure 3D	C57BL/6	S	L		unpaired t test		Nude	S	L		unpaired t test
			0.33	1.032		0.0037			1.759	1.518		0.0649
			0.485	0.997					1.564	0.903
			0.209	1.518					1.846	1.616
			0.379	1.762					1.328	0.91
			0.18	1.584					4.464	1.317
			0.649	0.26					2.564	1.443
			0.026	0.321					2.235	1.99
			0.749	1.13
			0.425
	Figure 3E	C57BL/6	I
			0.879
			0.024
			3.145
			0.796
			4.487
			1.547
	Figure 3F	C57BL/6
			Time (days)	S		Time (days)	I		Time (days)	L			log rank (Mantel-Cox)
			44	1		50	1		62	1				S vs I	0.5592
	1 = Dead		54	1		79	1		63	1				S vs L	0.855
	0 = Alive		54	1		82	1		63	1				I vs L	0.0929
			64	1		101	1		65	1
			73	1		113	1		69	1
			101	1		117	1		82	1
			101	1		117	1		90	1
			132	1		163	1		127	1
			205	0		205	0		134	1
			205	0		301	0		147	1
			205	0		301	0		205	0
			301	0		301	0		205	0
			301	0		301	0		301	0
			301	0		301	0		301	0
			301	0		301	0
			301	0		301	0		Median	108.5 days
						301	0
			Median	216.5 days		301	0
						Median	Undefined
