# Supplementary material for: MACHETE identifies interferon-encompassing chromosome 9p21.3 deletions as mediators of immune evasion and metastasis
Source: Nat Cancer. 2022 Nov 7;3(11):1367–85. doi: 10.1038/s43018-022-00443-5 (PMC9701143; doi:10.1038/s43018-022-00443-5)
Supplement: Supplementary file 7 — Data from Fig. 4. [file 43018_2022_443_MOESM7_ESM.xlsx]

## Sheet: Figure 4
Figure 4. 4C4 large deletions promote metastasis
	Figure 4A
		Host
		C57BL/6	Time (days)	S		Time (days)	L		log rank (Mantel-Cox)
			15	1		17	1			S vs L	0.9392
	1 = Dead		17	1		17	1
	0 = Alive		27	1		23	1
			29	1		23	1
			31	1		23	1
			36	1		26	1
			43	1		26	1
			43	1		27	1
			43	1		31	1
			51	1		31	1
			58	1		33	1
			64	1		33	1
			69	1		36	1
			81	1		40	1
			95	1		40	1
			98	1		43	1
						58	1
						82	1
						82	1
						92	1
						92	1
						95	1
						95	1
						102	1
	Figure 4C
		Host
		C57BL/6	S	L		Fisher's exact test
		Toatal Metastasis Incidence	5	24		p value	0.0001
		Total mice	25	28
		Fraction	20	85.7143
	Figure 4D
		Host								Host
		C57BL/6	S	L		Fisher's exact test				C57BL/6	S	L		Fisher's exact test
		Abdominal Metastasis Incidence	5	24		p value	0.0001			Liver Metastasis Incidence	0	7		p value	0.0319
		Total mice	25	28						Total mice	25	28
		Fraction	20	85.7143						Fraction	0	25
	Figure 4E
		Host
		C57BL/6	S	L
		Total Metastasis Incidence	3	4
		Total mice	10	5
		Fraction	30	80
	Figure 4G
		Host				Fisher's exact test				Metastasis Burden		S	L		unpaired t-test
		C57BL/6	S	L		p value	0.99					9.9	0		p value	0.2368
		Total Metastasis Incidence	6	5								11.3	0
		Total mice	9	8								1.9	1.2
												0	0
		Fraction	66.6667	62.5								32.1	0.5
												0	24.5
												0	3.4
												50.6	21.3
												34.6
	Figure 4H
		Host
		Nude	Time (days)	S		Time (days)	L		log rank (Mantel-Cox)
			13	1		14	1			S vs L	0.9019
	1 = Dead		15	1		15	1
	0 = Alive		16	1		15	1
			16	1		15	1
			16	1		17	1
			17	1		17	1
			19	1		20	1
			20	1		29	1
			27	1		30	1
			27	1		30	1
	Figure 4J
		Host				Fisher's exact test
		Nude	S	L		p value	0.99
		Total Metastasis Incidence	7	8
		Total mice	9	10
		Fraction	77.7778	80
	Figure 4M	PDAC GEMMs				Chi-square (L vs not-L)
			Met	No Met		p value	0.0253
		L	8	2
		S	1	3
		WT	0	1
