# Supplementary material for: MACHETE identifies interferon-encompassing chromosome 9p21.3 deletions as mediators of immune evasion and metastasis
Source: Nat Cancer. 2022 Nov 7;3(11):1367–85. doi: 10.1038/s43018-022-00443-5 (PMC9701143; doi:10.1038/s43018-022-00443-5)
Supplement: Supplementary file 8 — Data from Fig. 5. [file 43018_2022_443_MOESM8_ESM.xlsx]

## Sheet: Figure 5
Figure 5. 4C4 deletions dictate the response to immune checkpoint blockade
	Figure 5C		S	S	S	S	L	L	L	L
			Vehicle	Combo	PD1	Combo+PD1	Vehicle	Combo	PD1	Combo+PD1
		Necrosis	0	3	1	7	0	0	0	0
		Total	8	8	8	8	8	8	8	8
	Figure 5D		S	S	L	L		ANOVA summary			Sidak's multiple comparison test	adj p value
			Vehicle	S Combo+PD1	Vehicle	Combo+PD1		F	8.105		S Vehicle vs S Combo PD1	0.0006
			490.6	102.2	743	91.1		P value	0.0007		L Vehicle vs L Combo PD1	0.0438
			531.7	57.4	211.6	176.8		P value summary	***
			301.6	134	282.2	168.4		Significant diff. among means (P < 0.05)?	Yes
			122.7	107.7	154	109.2		R squared	0.5033
			404.6	72.5		167.5
				134.5		150.3
				100		266.6
				63.4		111.6
				44		257.2
				56.6
	Figure 5E		CD45+
			S Vehicle	S Combo+PD1	L Vehicle	L Combo+PD1		ANOVA summary			Sidak's multiple comparison test	adj p value
			31.5	48.2	19.3	49.3		F	3.322		S Vehicle vs S Combo PD1	0.3222
			23.1	58.1	38.2	23.7		P value	0.0367		L Vehicle vs L Combo PD1	0.952
			58.1	64.7	40.1	45.9		P value summary	*
			49.9	50.5	37.2	19		Significant diff. among means (P < 0.05)?	Yes
			46.4	58.8		39.1		R squared	0.2934
				30.8		52.5
				41		26.1
				46.3		39.2
				67.2		26.7
				43.6
			CD3e+					ANOVA summary			Sidak's multiple comparison test	adj p value
			S Vehicle	S Combo+PD1	L Vehicle	L Combo+PD1		F	2.43		S Vehicle vs S Combo PD1	0.0392
			55.5	61.4	60.8	74.2		P value	0.0899		L Vehicle vs L Combo PD1	0.5171
			56.5	59.9	74.7	61		P value summary	ns
			54.2	55.3	59.6	60.3		Significant diff. among means (P < 0.05)?	No
			53.8	70.2	50.8	59.4		R squared	0.233
			52.3	70.5		74.3
				58.5		71.4
				55.3		68.9
				76		51.3
				73.8		59.1
				66.1
			TAMs					ANOVA summary			Sidak's multiple comparison test	adj p value
			S Vehicle	S Combo+PD1	L Vehicle	L Combo+PD1		F	10.48		S Vehicle vs S Combo PD1	0.015
			36.4	46.1	33.6	50.7		P value	0.0001		L Vehicle vs L Combo PD1	0.0005
			28.5	45.7	38.8	71.7		P value summary	***
			35	65.8	37.5	56.1		Significant diff. among means (P < 0.05)?	Yes
			42.1	51.6	40.8	55.3		R squared	0.5671
			44.2	30.8		50.4
				67.7		67.7
				51.4		61.2
				49.6		55.9
				45.7		60.2
				48.1
			TAM MHCII MFI					ANOVA summary			Sidak's multiple comparison test	adj p value
			S Vehicle	S Combo+PD1	L Vehicle	L Combo+PD1		F	18.43		S Vehicle vs S Combo PD1	0.0017
			5302	6160	1892	5812		P value	<0.0001		L Vehicle vs L Combo PD1	0.2212
			3372	10699	3554	2750		P value summary	****
			6516	11095	2060	5050		Significant diff. among means (P < 0.05)?	Yes
			7496	8486	3785	7463		R squared	0.6973
			5521	9620		5964
				8639		7269
				9729		2350
				9685		2314
				10225		1655
				8226
	Figure 5G
			Time (days)	S Ctrl										S CTLA4												Two-way ANOVA	Ordinary			Šídák's multiple comparisons test	Predicted (LS) mean diff.	95.00% CI of diff.	Below threshold?	Summary	Adjusted P Value
			0	1	1	1	1	1	1	1	1	1	1	1	1	1	1	1	1	1	1	1	1			Alpha	0.05			S Ctrl - S CTLA4
			3	3.33	3.48941	3.26866	2.83338	3.85436	1.14637	1.23141	1.36118	1.56249	1.1397	2.64	2.04021	1.66854	2.57198	1.23782	0.997594	1.15145	1.35532	1.36159	1.03844							0	0	-3.848 to 3.848	No	ns	>0.9999
			5	9.03	9.74336	9.5036	5.22097	6.804	2.96151	1.5071	2.29453	2.75164	1.5428	7.83	3.29911	2.34397	3.79326	1.20426	1.18729	1.81058	1.21952	1.1245	1.88389			Source of Variation	% of total variation	P value		3	0.7154	-3.133 to 4.564	No	ns	0.9927
			7	12.58	8.39061	16.9466	8.53381	11.8971		2.79244	3.30021	8.22247	3.17327	10.35	5.92997	3.2504	7.56998	1.24063	1.61474	2.99641	1.28247	1.10403	5.08105			Interaction	11.2	0.0011		5	2.566	-1.282 to 6.415	No	ns	0.3526
			10	25.32			18.4337			8.14971	6.05517	18.3725	5.21408			5.57149	11.1094	1.0781	1.75577	4.20669	0.892133	0.653282	9.49957			Time	36.3	<0.0001		7	4.384	0.4304 to 8.338	Yes	*	0.0226
																										Tx	13.53	<0.0001		10	9.245	4.598 to 13.89	Yes	****	<0.0001
			Time (days)	L Ctrl										L CTLA4
			0	1	1	1	1	1	1	1	1	1	1	1	1	1	1	1	1	1	1	1	1			Two-way ANOVA	Ordinary			Šídák's multiple comparisons test	Predicted (LS) mean diff.	95.00% CI of diff.	Below threshold?	Summary	Adjusted P Value
			3	2.91	2.34	1.97	0.96	1.88	1.03	1.23	1.31568	1.05935	0.998631	3.8	3.9811	1.96001	5.0261	2.0232	1.54103	1.2345	1.08636	1.34511	1.22652			Alpha	0.05
			5	5.26	3.54	6.79	2.26	5.84	1.09	1.24	2.83967	2.23124	0.998631	5.12	9.97344	3.95133	12.1647	3.56565	1.40097	1.30158	1.03665	2.01429	0.807149							L Ctrl - L CTLA4
			7	9.12	7.96	16.19	4.75	14.51	1.16	1.85	8.14981	3.59342	3.9736	7.75	17.2049	7.55616	19.9044	6.7303	1.41342	1.31495	1.41386	3.28725	0.736626			Source of Variation	% of total variation	P value		0	0	-5.851 to 5.851	No	ns	>0.9999
			10	19.51	14.42		13.07	33.47	3.84	2.88	15.1349	6.56398	12.0104			21.795		14.1419	1.45348	4.41802	1.73433	5.79783	0.60986			Interaction	5.573	0.1405		3	-0.753	-6.604 to 5.098	No	ns	0.9996
			12				17.41		10.42	7.03								18.3759	2.03465	3.51059	1.8963	6.74907	0.589214			Time	31.83	<0.0001		5	-0.9246	-6.776 to 4.927	No	ns	0.9988
																										Tx	2.187	0.0703		7	0.3945	-5.457 to 6.246	No	ns	>0.9999
																														10	6.297	-0.2962 to 12.89	No	ns	0.069
	Figure 5H		CD3e+
			S Vehicle	S CTLA4	L Vehicle	L CTLA4		ANOVA summary			Šídák's multiple comparisons test	Mean Diff.	95.00% CI of diff.	Below threshold?	Summary	Adjusted P Value
			20.1	33.6	21.8	39.4		F	7.196		S Vehicle vs. S CTLA4	-16.1	-32.19 to -0.007830	Yes	*	0.0498
			14.8	22	10.2	51.4		P value	0.0001		L Vehicle vs. L CTLA4	-18.83	-34.29 to -3.372	Yes	*	0.0118
			27.4	44.1	7.64	47.4		P value summary	***
			15.5	19.9	28.2	39.8		Significant diff. among means (P < 0.05)?	Yes
			15.3	42.1	39.8	30.4		R squared	0.5216
			17.3	55.5	9.33	19.7
			30.3		22.4	43.1
			T regs
			S Vehicle	S CTLA4	L Vehicle	L CTLA4		ANOVA summary			Šídák's multiple comparisons test	Mean Diff.	95.00% CI of diff.	Below threshold?	Summary	Adjusted P Value
			48.3	12.5	32.6	5.19		F	13.27		S Vehicle vs. S CTLA4	26.92	16.91 to 36.92	Yes	****	<0.0001
			28.7	15.8	33.9	20.2		P value	<0.0001		L Vehicle vs. L CTLA4	14.1	4.487 to 23.72	Yes	**	0.002
			42.4	5.59	25.8	14.7		P value summary	****
			28.9	17.3	33.4	20.5		Significant diff. among means (P < 0.05)?	Yes
			30.6	12.8	37.3	24.9		R squared	0.6678
			54.4	11.6	29.1	16.9
			43.3		35.9	26.9
			CD8 PD1 MFI
			S Vehicle	S CTLA4	L Vehicle	L CTLA4		ANOVA summary			Šídák's multiple comparisons test	Mean Diff.	95.00% CI of diff.	Below threshold?	Summary	Adjusted P Value
			3568	17286	20813	23594		F	4.292		S Vehicle vs. S CTLA4	-18737	-30819 to -6655	Yes	**	0.0011
			4272	33037	4435	19438		P value	0.0041		L Vehicle vs. L CTLA4	-7640	-19248 to 3968	No	ns	0.3211
			29377	24742	4623	14151		P value summary	**
			6987	34249	4811	13327		Significant diff. among means (P < 0.05)?	Yes
			10995	32564	40540	30670		R squared	0.394
			3886	26447	3769	17904
			6133		3656	17045
			CD8 CD69 MFI
			S Vehicle	S CTLA4	L Vehicle	L CTLA4		ANOVA summary			Šídák's multiple comparisons test	Mean Diff.	95.00% CI of diff.	Below threshold?	Summary	Adjusted P Value
			191	417	690	434		F	2.291		S Vehicle vs. S CTLA4	-287	-546.9 to -27.04	Yes	*	0.0256
			15.4	762	86.1	460		P value	0.069		L Vehicle vs. L CTLA4	-44.66	-294.4 to 205.1	No	ns	0.9832
			628	502	242	313		P value summary	ns
			84.8	576	350	403		Significant diff. among means (P < 0.05)?	No
			134	540	580	493		R squared	0.2636
			226	395	118	363
			436		122	34.7
			M2 TAMs
			S Vehicle	S CTLA4	L Vehicle	L CTLA4		ANOVA summary			Šídák's multiple comparisons test	Mean Diff.	95.00% CI of diff.	Below threshold?	Summary	Adjusted P Value
			13.7	5.28	3.79	2.63		F	3.103		S Vehicle vs. S CTLA4	4.746	0.9993 to 8.492	Yes	**	0.0084
			7.66	2.38	5.84	2.58		P value	0.021		L Vehicle vs. L CTLA4	2.39	-1.209 to 5.989	No	ns	0.313
			6.3	3.21	6.45	4.63		P value summary	*
			10.4	4.95	6.73	4.94		Significant diff. among means (P < 0.05)?	Yes
			9.95	5.4	4.59	8.08		R squared	0.3198
			7.27	2.78	10.2	2.91
			5.94		12.2	7.3
