# Supplementary material for: MACHETE identifies interferon-encompassing chromosome 9p21.3 deletions as mediators of immune evasion and metastasis
Source: Nat Cancer. 2022 Nov 7;3(11):1367–85. doi: 10.1038/s43018-022-00443-5 (PMC9701143; doi:10.1038/s43018-022-00443-5)
Supplement: Supplementary file 9 — Data from Fig. 6. [file 43018_2022_443_MOESM9_ESM.xlsx]

## Sheet: Figure 6
Figure 6. 4C4 deletions determine the activation and function of CD8 T cells
Figure 6H		log2 fold change, adj p < 0.05
	TF	S vs L
	BCL2	0.742165
	TOX	0.547246
	CTLA4	0.272519
	PDCD1	0.0869363
	TIGIT	0.0460705
	HAVCR2	-0.37267
	LAG3	-0.643595
Figure 6K	S	Mets	No Mets						L	Mets	No Mets
	Control	5	20		Fisher's exact test				Control	24	4		Fisher's exact test
	anti-CD4	3	7		p value	0.6614			anti-CD4	3	2		p value	0.2162
	S	Mets	No Mets						L	Mets	No Mets
	Control	5	20		Fisher's exact test				Control	24	4		Fisher's exact test
	anti-CD20	5	2		p value	0.0187			anti-CD20	6	3		p value	0.327
	S	Mets	No Mets						L	Mets	No Mets
	Control	5	20		Fisher's exact test				Control	24	4		Fisher's exact test
	anti-CD8	7	1		p value	0.0012			anti-CD8	9	1		p value	0.99
