# Supplementary material for: MACHETE identifies interferon-encompassing chromosome 9p21.3 deletions as mediators of immune evasion and metastasis
Source: Nat Cancer. 2022 Nov 7;3(11):1367–85. doi: 10.1038/s43018-022-00443-5 (PMC9701143; doi:10.1038/s43018-022-00443-5)
Supplement: Supplementary file 10 — Data from Fig. 7. [file 43018_2022_443_MOESM10_ESM.xlsx]

## Sheet: Figure 7
Figure 7. IFNAR1 blockade promotes immune evasion and metastasis
	Figure 7D	EGFP+ cells
		S IgG	S IFNAR1	L IgG		ANOVA summary			Tukey's multiple comparisons test	Adjusted P Value
		20	48.7	54.8		F	8.06		S IgG vs. S IFNAR1	0.033
		14.4	32.3	57.1		P value	0.0121		S IgG vs. L IgG	0.0155
		24.8	37.5	42.5		P value summary	*		S IFNAR1 vs. L IgG	0.7349
		31.3	63.4			Significant diff. among means (P < 0.05)?	Yes
						R squared	0.6683
	Figure 7E
		S	No Met	Mets		P value and statistical significance
		IgG	9	6		Test	Chi-square
		IFNAR1	3	12		Chi-square, df	5.000, 1
						z	2.236
						P value	0.0253
						P value summary	*
						One- or two-sided	Two-sided
						Statistically significant (P < 0.05)?	Yes
		L	No Met	Mets		P value and statistical significance
		IgG	3	7		Test	Chi-square
		IFNAR1	3	7		Chi-square, df	0.000, 1
						z	0
						P value	>0.9999
						P value summary	ns
						One- or two-sided	Two-sided
						Statistically significant (P < 0.05)?	No
	Figure 7G						S			L
		L IgG	L IFNAR1	S IgG	S IFNAR1		P value and statistical significance			P value and statistical significance
		0.0218	0.0253	0.0023	0.0027		Test	Chi-square		Test	Chi-square
		0.0221	0.0357	0.0035	0.0032		Chi-square, df	5.000, 1		Chi-square, df	0.000, 1
		0.036	0.036	0.0041	0.0253		z	2.236		z	0
		0.1143	0.1384	0.0044	0.0296		P value	0.0253		P value	>0.9999
		0.3616	0.2275	0.0086	0.0492		P value summary	*		P value summary	ns
		0.3874	1.0632	0.0094	0.0802		One- or two-sided	Two-sided		One- or two-sided	Two-sided
		0.6705	2.6532	0.0112	0.0863		Statistically significant (P < 0.05)?	Yes		Statistically significant (P < 0.05)?	No
		1.5087	10.598	0.0117	0.1023
		2.3908		0.0159	0.1107
		3.7767		0.0209	0.2469
				0.1431	0.4804
				0.3806	1.9403
	Met +			0.4035
	Met -			3.363
				9.6272
