# Supplementary material for: MACHETE identifies interferon-encompassing chromosome 9p21.3 deletions as mediators of immune evasion and metastasis
Source: Nat Cancer. 2022 Nov 7;3(11):1367–85. doi: 10.1038/s43018-022-00443-5 (PMC9701143; doi:10.1038/s43018-022-00443-5)
Supplement: Supplementary file 11 — Data from Fig. 8. [file 43018_2022_443_MOESM11_ESM.xlsx]

## Sheet: Figure 8
Figure 8. Ifne promotes immune surveillance and inhibits metastasis
	Figure 8F		Relative Copy Number	GFP High							GFP Low								Two-way ANOVA	Ordinary			Šídák's multiple comparisons test
			Ifnb1	1.13466	0.956525	0.977124	1.06605	1.10812	0.823966	0.828221	1	1	1	1	1	1	1		Alpha	0.05
			Ifna13	0.19027	0.949463	0.887056	1.21297	0.915679	0.759235	0.00332146	1	1	1	1	1	1	1						GFP High - GFP Low	Adjusted P Value
			Klhl9	0.195356	0.951178	1.05045	0.984455	0.957758	0.743165	0.00557316	1	1	1	1	1	1	1		Source of Variation	% of total variation	P value		Ifnb1	>0.9999
			Ifne	0.145026	0.118432	0.864923	1.03756	0	0.751248	0.00466563	1	1	1	1	1	1	1		Interaction	4.832	0.4901		Ifna13	0.577
			Mtap	0.158522	0.158023	1.08667	1.17729	2.36213	0.734456	0.00338383	1	1	1	1	1	1	1		Gene	4.832	0.4901		Klhl9	0.5608
			Cdkn2a	0.204449	0.340019	1.40973	1.17348	1.38021	0.76644	0.00664979	1	1	1	1	1	1	1		Population	12.47	0.0011		Ifne	0.0239
																							Mtap	0.917
																							Cdkn2a	0.7649
	Figure 8G		Relative Copy Number	Primary						Mets							Two-way ANOVA	Ordinary			Šídák's multiple comparisons test
			Ifnb1	0.857	1.036	1.112	1.002	0.993		1.07	1.07	1.163	0.959	1.171	0.951		Alpha	0.05
			Ifna13	0.886	1.082	1.121	0.987	0.925		1.058	0.956	0.564	1.034	1.238	1.011						Primary - Mets	Adjusted P Value
			Klhl9	0.949	1.15	1.174	0.595	1.133		1.407	1.27	0.281	0.764	1.19	1.125		Source of Variation	% of total variation	P value		Ifnb1	>0.9999
			Ifne	0	1.751	2.218	1.031	0		0	0.042	0	0	0	0		Interaction	16.18	0.0102		Ifna13	>0.9999
			Mtap	0.48	1.379	1.835	0.839	0.468		0.252	0.468	0	0.264	0.24	0.695		Locus	16.19	0.0102		Klhl9	>0.9999
			Cdkn2a	0.814	0.747	1.267	1.312	0.86		0	0.633	0.294	0.475	0.905	0.995		Site	12.41	0.0007		Ifne	0.0006
																					Mtap	0.0335
																					Cdkn2a	0.3197
	Figure 8I		qPCR
				Tumor				CD45+							Tumor				CD45+
			Ifnb1	1	1	1	1	3.06	13.74	36.86	2.13			Ifna4	1	1	1	1	0	0.6	2.51	0
			Ifna13	1	1	1	1	4.16	2.04	5.28	0.02			Ifna7	1	1	1	1	0.98	0	0	0
			Ifna5	1	1	1	1	1.75	3.61	3.98	0.01			Ifne	1	1	1	1	0	0.07	0	0.03
	Figure 8J		Ifnb1 qPCR	Tumor				CD45+						Ifne qPCR	Tumor				CD45+
			S	1	1.4	1.42	5.15	125.28	54.87	24.23	71.65			S	1	1.15	0.8	0.43	0.12	0.09	0.02	0.08
			L	0.25	0.44	1.35	0.72	99.08	64.69	84.11	83.04			L	0	0	0.09	0	0	0	0.01	0
	Figure 8L		Normalized primary tumor weight
				Ctrl					Ifne OE					Ifnb1 OE						Two-way ANOVA	Ordinary			Šídák's multiple comparisons test
			S	0.740268	0.887045	0.86471	1.27951	1.22846	1.51883	1.60179	1.29866	0.43395	1.37205	0.258456	0.27441	0.376516	0.606254	0.373325		Alpha	0.05				Adjusted P Value
			L	1.19	1.84	0.57	0.73	0.68	0.1	0.22	0.13	0.36	0.36	0.37	0.43	0.28	0.53	0.63						S
																				Source of Variation	% of total variation	P value		Ctrl vs. Ifne OE	0.5513
																				Interaction	27.26	0.0012		Ctrl vs. Ifnb1 OE	0.0147
																				Genotype	10.92	0.0126		L
																				IFN	25.81	0.0015		Ctrl vs. Ifne OE	0.0025
																								Ctrl vs. Ifnb1 OE	0.0325
			Mesenteric LN Mets
				Ctrl					Ifne OE					Ifnb1 OE						Two-way ANOVA	Ordinary			Dunnett's multiple comparisons test
			S	1	0	0	0	0	0	0	0	0	0	0	0	0	0	0		Alpha	0.05					Adjusted P Value
			L	6	4	0	2	1	0	1	1	0	0	1	3	0	1	1						S
																				Source of Variation	% of total variation	P value		Ctrl vs. Ifne OE		0.9434
																				Interaction	9.069	0.1537		Ctrl vs. Ifnb1 OE		0.9434
																				Deletion	23.87	0.0033
																				IFN	13.37	0.0695		L
																								Ctrl vs. Ifne OE		0.009
																								Ctrl vs. Ifnb1 OE		0.1055
	Figure 8M		Dendritic cells										Šídák's multiple comparisons test
			S	S Ifne	S Ifnb1	L	L Ifne	L Ifnb1		ANOVA summary				Adjusted P Value
			19.6	23.6	8.48	21	25.8	16.3		F	11.32		S vs. S Ifne	0.9902
			16.4	32	10.3	19.7	33.2	17.3		P value	<0.0001		S vs. S Ifnb1	0.0232
			15	18.5	7.07	18	33.4	17.4		P value summary	****		L vs. L Ifne	0.0004
			18.2	13.9	9.84	18	31.6	16.3		Significant diff. among means (P < 0.05)?	Yes		L vs. L Ifnb1	>0.9999
			28.8	16.1	17.3	16.4	38.6	24.3		R squared	0.7023
			CD11c+ TAMS										Šídák's multiple comparisons test
			S	S Ifne	S Ifnb1	L	L Ifne	L Ifnb1		ANOVA summary				Adjusted P Value
			44.5	60.4	26.2	36.8	59.1	35		F	4.831		S vs. S Ifne	0.9546
			46.2	63	40.5	32.4	73	57.9		P value	0.0034		S vs. S Ifnb1	0.2342
			32.4	53.4	26.7	41.8	72.8	21.8		P value summary	**		L vs. L Ifne	0.0055
			42.8	29.6	46.6	42.8	47	46.1		Significant diff. among means (P < 0.05)?	Yes		L vs. L Ifnb1	0.9868
			65.1	46.8	22.1	38.3	68.8	47.1		R squared	0.5016
	Figure 8N		CD8 PD1 MFI										Šídák's multiple comparisons test
			S	S Ifne	S Ifnb1	L	L Ifne	L Ifnb1		ANOVA summary				Adjusted P Value
			17085	13892	10945	32800	17205	23819		F	15.68		S vs. S Ifne	0.8079
			19622	20813	10087	24046	18415	17286		P value	<0.0001		S vs. S Ifnb1	0.0315
			17531	15135	7003	33840	18633	31565		P value summary	****		L vs. L Ifne	0.0003
			17572	11963	14618	26510	17408	21010		Significant diff. among means (P < 0.05)?	Yes		L vs. L Ifnb1	0.1302
			15856	15241	13575	24801	18200	23932		R squared	0.7656
			CD8 CD69 MFI										Šídák's multiple comparisons test
			S	S Ifne	S Ifnb1	L	L Ifne	L Ifnb1		ANOVA summary				Adjusted P Value
			1418	1220	1968	1123	2414	3182		F	7.134		S vs. S Ifne	0.2463
			1355	1832	1549	735	2266	1495		P value	0.0003		S vs. S Ifnb1	0.0372
			1197	1302	1781	962	1906	1961		P value summary	***		L vs. L Ifne	0.0019
			972	1856	1751	851	1758	2619		Significant diff. among means (P < 0.05)?	Yes		L vs. L Ifnb1	0.0003
			793	2010	2359	810	1405	1506		R squared	0.5978
