# Supplementary material for: MACHETE identifies interferon-encompassing chromosome 9p21.3 deletions as mediators of immune evasion and metastasis
Source: Nat Cancer. 2022 Nov 7;3(11):1367–85. doi: 10.1038/s43018-022-00443-5 (PMC9701143; doi:10.1038/s43018-022-00443-5)
Supplement: Supplementary file 12 — Data from Extended Fig. 2. [file 43018_2022_443_MOESM12_ESM.xlsx]

## Sheet: Extended Data Figure 2
Extended Data Figure 2. Generation of 4C4 deletions
	ED Figure 2D		S	no DT	with DT		L	no DT	with DT
			Deletion	5	33		Deletion	4	42
			Total	32	39		Total	31	50
	ED Figure 2E			S	L
			Het	36	42
			Hom	3	0
