# Supplementary material for: MACHETE identifies interferon-encompassing chromosome 9p21.3 deletions as mediators of immune evasion and metastasis
Source: Nat Cancer. 2022 Nov 7;3(11):1367–85. doi: 10.1038/s43018-022-00443-5 (PMC9701143; doi:10.1038/s43018-022-00443-5)
Supplement: Supplementary file 13 — Data from Extended Fig. 3. [file 43018_2022_443_MOESM13_ESM.xlsx]

## Sheet: Extended Data Figure 3
Extended Data Figure 3. 4C4 deletions do not alter proliferation or apoptosis
	ED Figure 3D		Adherent
			Days	S			L
			0	0	0	0	0	0	0
			2	3.01	2.82	2.51	2.52	2.75	2.55
			5	7.22	7.18	7	6.86	7.26	7.16
			8	11.99	11.86	11.58	11.03	11.29	11.34
			3D
			Days	S			L
			0	0	0	0	0	0	0
			2	1.36	2.08	1.17	2.02	2.51	1.84
			5	3.45	3.31	3.21	3.25	3.03	2.84
			8	5.17	5.08	5.1	4.46	5.02	4.96
	ED Figure 3F			S					L
			%Ki67 cells (Ki67/DAPI per FOV)	29	25	22	15	29	20	17	26	29	19
	ED Figure 3H		Host				Fisher's exact test
			C57BL/6	S	L		p value	0.6722
			Lung Metastasis Incidence	2	4
			Total mice	15	19
			Fraction	13.3333	21.0526
	ED Figure 3I		Metastasis Number	dS																					dL
			Liver	0	0	0	1	0	0	1	0	0	0	0	0										0	0	21	2	3	1	0	0	0	2	0	0	0	0	0	0	0	0	0	2	0
			Lung	2	0	0	0	0	0																0	1	0	0	0	0	0	0	0	0	1
			Metastasis Area	dS																					dL
			Liver	0	0	0	1.9	0	0	0.3	0	0	0	0	0										0	0	79.5	7.4	2.7	7.6	0	0	0	2.4	0	0	0	0	0	0	0	0	0	19.3	0
			Lung	9.9	0	0	0	0	0																0	19	0	0	0	0	0	0	0	0	7.1
	ED Figure 3J		Host						Delta I gDNA qPCR
			C57BL/6
				S	I	L					I
			Total Metastasis Incidence	5	1	24				Ifnb1	1.293	0.829	0.881	1.06	0.726	0.928
			Total mice	25	10	28				Ifne	1.113	0.7	0.727	0.939	0.622	0.86
										Cdkn2a	1.109	0.56	0.592	0.961	0.868	0.784
			Fraction	20	10	85.7143				Cdkn2b	1.115	0.822	0.649	1.025	1.086	0.911
	ED Figure 3K		Abdominal Mets	Met	No Mets						Overt Liver Mets	Met	No Mets
			S	6	3		Fisher's exact test				S	3	6		Fisher's exact test
			L	8	2		P value	0.6285			L	4	6		P value	>0.9999
