# Supplementary material for: MACHETE identifies interferon-encompassing chromosome 9p21.3 deletions as mediators of immune evasion and metastasis
Source: Nat Cancer. 2022 Nov 7;3(11):1367–85. doi: 10.1038/s43018-022-00443-5 (PMC9701143; doi:10.1038/s43018-022-00443-5)
Supplement: Supplementary file 14 — Data from Extended Fig. 4. [file 43018_2022_443_MOESM14_ESM.xlsx]

## Sheet: Extended Data Figure 4
Extended Data Figure 4. 4C4 deletions dictate the response to immune checkpoint blockade
	ED Figure 4A
		S Vehicle	S Combo	S PD1	S Combo+PD1	L Vehicle	L Combo	L PD1	L Combo+PD1
		431.2	151.5	420	74	410.9	113.6	317	19
		331.6	101.2	350	31.6	246.2	79.4	257.2	-9
		199.5	35	290	14.8	125.4	17.9	225.1	-16.9
		198.1	8.3	160	10.1	114.1	3.7	202	-21.9
		152.2	5.5	131.3	-19.7	100.5	-35.9	102.4	-21.9
		114.8	-41.6	80	-26	81.8	-48.3	82.1	-30.8
		110.1	-43.5	18.9	-48.9	22.1	-49.3	58.6	-61.6
		-30.2	-48.6	-3.7	-53.5	14.9	-51.2	46	-69.1
				-5	-57.2		-76.7
	ED Figure 4C
		Cd11b+ cells								Holm-Šídák's multiple comparisons test
		S Vehicle	S Combo+PD1	L Vehicle	L Combo+PD1		ANOVA summary				Adjusted P Value
		31.4	21.3	42	12.8		F	24.86		S Vehicle vs. S Combo+PD1	<0.0001
		54	12.5	29.3	19.6		P value	<0.0001		L Vehicle vs. L Combo+PD1	<0.0001
		44.8	21.1	36.3	18		P value summary	****
		32.6	19.6	36	23.4		Significant diff. among means (P < 0.05)?	Yes
		43.4	17.5		23.2		R squared	0.7489
			24.2		26.4
			18.8		12.3
			20		11.3
			17.7		21.9
			20
		CD11+ PDL1 MFI								Šídák's multiple comparisons test
		S Vehicle	S Combo+PD1	L Vehicle	L Combo+PD1		ANOVA summary				Adjusted P Value
		434	570	565	619		F	11.66		S Vehicle vs. S Combo+PD1	0.1276
		369	512	636	715		P value	<0.0001		L Vehicle vs. L Combo+PD1	0.0357
		396	527	682	690		P value summary	****
		424	433	474	634		Significant diff. among means (P < 0.05)?	Yes
		438	437		958		R squared	0.5931
			620		1136
			494		750
			644		774
			587		611
			515
	ED Figure 4D
		CD4 T cells								Holm-Šídák's multiple comparisons test
		S Vehicle	S Combo+PD1	L Vehicle	L Combo+PD1		ANOVA summary				Adjusted P Value
		27.7	17.9	12	8.17		F	12.32		S Vehicle vs. S Combo+PD1	0.084
		14	13.7	7.38	8.76		P value	<0.0001		L Vehicle vs. L Combo+PD1	0.9891
		26.3	25.7	11.7	11.9		P value summary	****
		26.3	14.3	10.2	12.4		Significant diff. among means (P < 0.05)?	Yes
		20.4	22.8		19.1		R squared	0.6064
			16.8		14
			20.1		7.09
			15.6		6.1
			14.4		5.04
			17.7
	ED Figure 4E
		CD8 T cells								Tukey's multiple comparisons test
		S Vehicle	S Combo+PD1	L Vehicle	L Combo+PD1		ANOVA summary				Adjusted P Value
		56.5	64.4	45.5	75.6		F	2.847		S Vehicle vs. S Combo+PD1	0.5179
		24.8	61	58.6	12.3		P value	0.0588		L Vehicle vs. L Combo+PD1	0.1233
		42.6	52.6	66.2	62		P value summary	ns
		42.4	68.1	71.8	24.2		Significant diff. among means (P < 0.05)?	No
		43.2	64.3		16.6		R squared	0.2625
			16.5		31.7
			64.3		25.3
			55.9		62.3
			58.9		11.4
			48.9
		CD8 T cells PD1 MFI								Šídák's multiple comparisons test
		S Vehicle	S Combo+PD1	L Vehicle	L Combo+PD1		ANOVA summary				Adjusted P Value
		2876	1851	3550	806		F	28.96		S Vehicle vs. S Combo+PD1	<0.0001
		3924	1046	5143	1110		P value	<0.0001		L Vehicle vs. L Combo+PD1	<0.0001
		3924	1021	2386	853		P value summary	****
		3468	940	2158	1140		Significant diff. among means (P < 0.05)?	Yes
		4195	1295		2195		R squared	0.7835
			1485		1035
			946		686
			1032		691
			1133		1312
			1691
	ED Figure 4F
		CD4 T cells								Šídák's multiple comparisons test
		S Vehicle	S CTLA4	L Vehicle	L CTLA4		ANOVA summary				Adjusted P Value
		9.19	12.8	7.99	18.7		F	4.127		S Vehicle vs. S CTLA4	0.0039
		7.7	10.6	6.42	12.8		P value	0.0051		L Vehicle vs. L CTLA4	0.4117
		10	25.9	3.19	12.7		P value summary	**
		6.94	8.82	9.54	13.2		Significant diff. among means (P < 0.05)?	Yes
		6.36	18.4	8.86	8.93		R squared	0.3847
		6.88	31.7	4.02	5.96
		12.2		10.8	6.61
	ED Figure 4G
		CD11B cells								Šídák's multiple comparisons test
		S Vehicle	S CTLA4	L Vehicle	L CTLA4		ANOVA summary				Adjusted P Value
		35.9	34.3	35.6	35.3		F	3.88		S Vehicle vs. S CTLA4	0.5951
		47.8	38.8	58.2	20.7		P value	0.0071		L Vehicle vs. L CTLA4	0.1177
		35.5	32.1	66.3	21.1		P value summary	**
		47.6	41.3	28.9	23.5		Significant diff. among means (P < 0.05)?	Yes
		47	28.5	21.1	38.3		R squared	0.3703
		39.6	18	53.8	45.8
		25.9		35.1	24.1
	ED Figure 4H
		Dendritic cells								Šídák's multiple comparisons test
		S Vehicle	S CTLA4	L Vehicle	L CTLA4		ANOVA summary				Adjusted P Value
		17.1	8.86	15.5	6.98		F	3.82		S Vehicle vs. S CTLA4	0.2018
		14.3	18.1	13.3	7.98		P value	0.0077		L Vehicle vs. L CTLA4	0.1828
		13.4	6.6	6.63	8.78		P value summary	**
		11.1	14.1	9.55	10.9		Significant diff. among means (P < 0.05)?	Yes
		13.9	9.22	15.2	15.6		R squared	0.3666
		16	8.53	13.7	7.83
		13.4		16	9.26
		CD11b+ DCs								Šídák's multiple comparisons test
		S Vehicle	S CTLA4	L Vehicle	L CTLA4		ANOVA summary				Adjusted P Value
		74	86.1	68.2	81.4		F	7.505		S Vehicle vs. S CTLA4	0.0003
		67.7	89.7	74	74.5		P value	<0.0001		L Vehicle vs. L CTLA4	0.024
		73	85.8	70.5	81.4		P value summary	****
		70.1	73.2	68.9	84.9		Significant diff. among means (P < 0.05)?	Yes
		64.4	85.6	77.9	86.3		R squared	0.5321
		67.7	84.4	69.8	80.7
		75.9		74.5	74.5
	ED Figure 4I
		TAMs								Šídák's multiple comparisons test
		S Vehicle	S CTLA4	L Vehicle	L CTLA4		ANOVA summary				Adjusted P Value
		56.4	32.6	65	57.7		F	3.359		S Vehicle vs. S CTLA4	0.0489
		55.1	33.8	48.3	42.7		P value	0.0146		L Vehicle vs. L CTLA4	0.067
		45.7	31.1	51.9	23.2		P value summary	*
		49.2	61.8	65.3	40.4		Significant diff. among means (P < 0.05)?	Yes
		54	25.1	60.4	58.1		R squared	0.3373
		55.2	33	57	32.1
		46.6		57	51.7
