# Supplementary material for: MACHETE identifies interferon-encompassing chromosome 9p21.3 deletions as mediators of immune evasion and metastasis
Source: Nat Cancer. 2022 Nov 7;3(11):1367–85. doi: 10.1038/s43018-022-00443-5 (PMC9701143; doi:10.1038/s43018-022-00443-5)
Supplement: Supplementary file 15 — Data from Extended Fig. 5. [file 43018_2022_443_MOESM15_ESM.xlsx]

## Sheet: Extended Data Figure 5
Extended Data Figure 5. 4C4 deletions determine the levels of IFNAR signaling
	Extended Data Figure 5D
		Ifnb1 expression						Ifne expression
		S	L		Unpaired t test			S	L		Unpaired t test
		1	0.661		P value	0.0013		1	0.32		P value	0.0001
		1.791	0.092					1.472	0.01
		2.4	0.102					1.408	0.034
		0.782	0.258					0.618	0.256
		0.613	0.044					0.751	0.037
		1.933	0.025					1.643	0.036
			0.955						0.762
			0.422						0.344
			0.246						0.031
			0.824						0.657
		Oasl1 expression						Isg20 expression
		S	L		Unpaired t test			S	L		Unpaired t test
		0.556646	0.229308		P value	0.0354		0.790414	0.256103		P value	0.0099
		0.85181	0.377219					0.49689	0.314261
		0.889478	0.486009					0.950815	0.77092
		0.447094	0.106836					1.08988	0.375449
		2.20996	0.187867					1.54433	0.370442
		1.04501						1.12767
