# Supplementary material for: MACHETE identifies interferon-encompassing chromosome 9p21.3 deletions as mediators of immune evasion and metastasis
Source: Nat Cancer. 2022 Nov 7;3(11):1367–85. doi: 10.1038/s43018-022-00443-5 (PMC9701143; doi:10.1038/s43018-022-00443-5)
Supplement: Supplementary file 16 — Data from Extended Fig. 6. [file 43018_2022_443_MOESM16_ESM.xlsx]

## Sheet: Extended Data Figure 6
Extended Data Figure 6. 4C4 deletions alter the state of antigen presenting cells
	ED Figure 6A
			CD45+
			S	L		Unpaired t test
			45.7	44.6		P value	0.3288
			34.2	25.9
			31.7	37.3
			31.2	35.3
			31.9	31.4
			55.1	23.8
	ED Figure 6B
			CD11b+
			S	L		Unpaired t test
			39.4	45.4		P value	0.645
			60.5	55.1
			71.4	54.2
			46.1	51.9
			48.5	47.9
			49.3	46.5
	ED Figure 6C
			CD3e+
			S	L		Unpaired t test
			37	44.3		P value	0.0443
			22	31.3
			15.5	32.8
			24	38.9
			24.2	33.5
			38.3	37.6
	ED Figure 6D
			CD19+
			S	L		Unpaired t test
			16.8	2.09		P value	0.018
			7.68	2.99
			2.66	5.86
			18.7	3.8
			16.3	7.3
			10.2	5.03
	ED Figure 6E		CD4+ T cells
			S	L		Unpaired t test
			40	15.7		P value	<0.0001
			38.9	15.5
			37.9	22.9
			45	16.5
			42.6	31.5
			34.9	19.9
	ED Figure 6F
			CD8+ T cells			Unpaired t test
			S	L		P value	0.0002
			42.5	69.8
			42.4	67.6
			44.1	57.8
			37.9	69.3
			41.2	51.1
			47.4	56.6
			CD8 CD44+ PD1 MFI
			S	L		Unpaired t test
			9844	4500		P value	<0.0001
			9259	4193
			9054	4682
			8467	5071
			9664	5462
			7064	4116
	ED Figure 6G		TAMs
			S	L		Unpaired t test
			45.8	51.3		P value	0.0001
			27	69.8
			16	64.9
			25.7	67.5
			27	55.1
			27.6	50.8
			CD86+ TAMs
			S	L		Unpaired t test
			67.8	51		P value	0.8975
			49.8	45.5
			49.4	68.5
			56.7	52.2
			54.8	58.5
			40.8	47.6
			CD206+ TAMs
			S	L		Unpaired t test
			4.95	9.39		P value	0.0784
			13.4	4.58
			12.3	5.49
			7.4	6.55
			7.9	3.24
			14.2	9.2
	ED Figure 6H		CD11b+ DCs
			S	L		Unpaired t test
			33.4	67.3		P value	0.0002
			32.6	63.7
			34.3	62
			29.3	60.2
			29.4	61.1
			59.5	66.1
			CD103+ DCs
			S	L		Unpaired t test
			35.5	8.08		P value	0.0001
			42.6	9.79
			28.7	17.2
			29.2	13.3
			34.3	14.7
			21.5	6.23
	ED Figure 6I		PMN MDSCs
			S	L		Unpaired t test
			24.4	0.64		P value	<0.0001
			46.8	0.85
			55	1.15
			47.7	1.56
			49	1.03
			39.3	1.13
			M MDSCs
			S	L		Unpaired t test
			6.47	15.2		P value	0.0374
			7.85	6.24
			8.55	13.4
			7	8.01
			5.79	14.4
			9.48	10.7
