# Supplementary material for: MACHETE identifies interferon-encompassing chromosome 9p21.3 deletions as mediators of immune evasion and metastasis
Source: Nat Cancer. 2022 Nov 7;3(11):1367–85. doi: 10.1038/s43018-022-00443-5 (PMC9701143; doi:10.1038/s43018-022-00443-5)
Supplement: Supplementary file 17 — Data from Extended Fig. 8. [file 43018_2022_443_MOESM17_ESM.xlsx]

## Sheet: Extended Data Figure 8
Extended Data Figure 8. IFNAR1 blockade promotes metastasis
	ED Figure 8B
			S IgG	S IFNAR1				Unpaired t test
			3	1				P value	0.0014
			2	4
			3	1
			1	5
			5	4
			1	4
			1	6
			1	5
			2	8
			2	3
			1	3
			2	1
			0	6
			2	6
			1
			L IgG	L IFNAR1				Unpaired t test
			2	13				P value	0.3258
			3	7
			5	6
			6	5
			6	3
			17	9
			4	2
			3	17
			9	13
			4	5
	ED Figure 8D
			Ifnb1
				Untreated		pIpC HMW		FLA-ST		ssRNA-40		DMXAA
			S	0	0	0	0	0	0	0	0	1.01	0.98
			L	0	0	0	0	0	0	0	0	0	0
			Ifne
				Untreated		pIpC HMW		FLA-ST		ssRNA-40		DMXAA
			S	0.997	1.002	1.08	1.17	1.08	1.065	1.035	1.028	1.11	1.063
			L	0	0	0	0	0	0	0	0	0	0
