# Supplementary material for: MACHETE identifies interferon-encompassing chromosome 9p21.3 deletions as mediators of immune evasion and metastasis
Source: Nat Cancer. 2022 Nov 7;3(11):1367–85. doi: 10.1038/s43018-022-00443-5 (PMC9701143; doi:10.1038/s43018-022-00443-5)
Supplement: Supplementary file 18 — Data from Extended Fig. 9. [file 43018_2022_443_MOESM18_ESM.xlsx]

## Sheet: Extended Data Figure 9
Extended Data Figure 9. IFNE overexpression system
	ED Figure 9B
			S cells	tc Ifne Ctrl			tc Ifne + Dox			Ifne Ctrl			Ifne + Dox
			Ifne	1	1.152	0.868	0.527	0.718	0.386	7.254	9.475	5.553	1763.59	2050.68	1516.69
			L cells
				tc Ifne Ctrl			tc Ifne + Dox			Ifne Ctrl			Ifne + Dox
			Ifne	1	2.748	0.364	0.512			88.117	95.901	80.965	10343.4	15127.2	7072.35
	ED Figure 9C
			S cells	tc Ifne Ctrl			tc Ifne + Dox			Ifne Ctrl			Ifne + Dox
			Irf7	1	1.186	0.843	0.746	0.958	0.581	1.161	1.944	0.693	32.673	46.175	23.119
			Oasl1	1	1.194	0.838	1.263	1.433	1.113	0.757	0.96	0.597	3.556	4.144	3.051
			Isg20	1	1.188	0.841	1.157	1.797	0.745	0.727	0.811	0.651	2.217	2.578	1.906
			L cells	tc Ifne Ctrl			tc Ifne + Dox			Ifne Ctrl			Ifne + Dox
			Irf7	1	1.122	0.891	0.839	1.335	0.527	2.488	2.923	2.117	6.409	8.349	4.92
			Oasl1	1	1.217	0.822	0.693	1.156	0.416	2.258	3.019	1.688	2.559	3.46	1.893
			Isg20	1	1.16	0.862	1.242	1.428	1.08	0.977	1.135	0.84	2.104	2.328	1.901
	ED Figure 9E
			Time (days)	S Ifne		Time (days)	S Ctrl		Time (days)	L Ifne		Time (days)	L Ctrl
			45	1		25	1		36	1		20	1
	1 = Dead		45	1		26	1		37	1		21	1
	0 = Alive		45	1		26	1		37	1		21	1
			51	1		30	1		40	1		25	1
			51	1		49	1		40	1		33	1
			S Ctrl vs Ifne						L Ctrl vs Ifne
			Log-rank (Mantel-Cox) test						Log-rank (Mantel-Cox) test
			Chi square	4.572					Chi square	9.734
			df	1					df	1
			P value	0.0325					P value	0.0018
			P value summary	*					P value summary	**
			Are the survival curves sig different?	Yes					Are the survival curves sig different?	Yes
	ED Figure 9F
			Time (days)	S Ifne		Time (days)	S Ctrl		Time (days)	L Ifne		Time (days)	L Ctrl
	1 = Dead		22	1		22	1		22	1		22	1
	0 = Alive		24	1		24	1		22	1		22	1
			28	1		24	1		24	1		28	1
			28	1		28	1		24	1		28	1
			28	1		28	1		28	1		43	1
			S Ctrl vs Ifne						L Ctrl vs Ifne
			Log-rank (Mantel-Cox) test						Log-rank (Mantel-Cox) test
			Chi square	0.2551					Chi square	1.246
			df	1					df	1
			P value	0.6135					P value	0.2643
			P value summary	ns					P value summary	ns
			Are the survival curves sig different?	No					Are the survival curves sig different?	No
	ED Figure 9H		Liver Mets
			C57BL/6	Mets	No Mets	Fraction		Nude	Mets	No Mets	Fraction
			S Ctrl	0	5	0		S Ctrl	3	2	60
			S IFNE	0	5	0		S IFNE	3	2	60
			L Ctrl	4	1	80		L Ctrl	2	3	40
			L IFNE	0	5	0		L IFNE	3	2	60
	ED Figure 9I		Ifne expression
			S	S Ifne	L	L Ifne		ANOVA summary			Šídák's multiple comparisons test	Adjusted P Value
			0.341474	225	0.146465	292.177		F	13.64		S vs. S Ifne	0.004
			0.977343	151.937	0.0557958	167.575		P value	<0.0001		L vs. L Ifne	<0.0001
			2.08236	103.078	0.502592	454.628		P value summary	****
			0.934827	37.1406	0.381631	182.899		Significant diff. among means (P < 0.05)?	Yes
			0.664	243.715	0	138.629		R squared	0.7396
			Irf7 expression
			S	S Ifne	L	L Ifne		ANOVA summary			Šídák's multiple comparisons test	Adjusted P Value
			0.613935	3.68911	0.690438	9.73961		F	12		S vs. S Ifne	0.4462
			1.02756	2.02966	0.565002	8.66667		P value	<0.0001		L vs. L Ifne	0.0003
			1.02658	4.88711	0.633573	12.7378		P value summary	****
			1.03896	3.10194	0.478695	9.52656		Significant diff. among means (P < 0.05)?	Yes
			1.29297	3.20829	0.679151	7.98411		R squared	0.7143
			Oasl1 expression
			S	S Ifne	L	L Ifne		ANOVA summary			Šídák's multiple comparisons test	Adjusted P Value
			0.829117	2.86069	0.165887	6.4919		F	20.95		S vs. S Ifne	0.0162
			1.26836	2.79657	0.253996	6.40958		P value	<0.0001		L vs. L Ifne	<0.0001
			0.721998	3.37307	0.278209	4.58592		P value summary	****
			1.10337	2.46297	0.231306	6.10406		Significant diff. among means (P < 0.05)?	Yes
			1.07716	2.86965	0.124271	4.68168		R squared	0.8136
	ED Figure 9J		Dendritic cells								Šídák's multiple comparisons test
			S	S Ifne	L	L Ifne		ANOVA summary				Adjusted P Value
			19.6	23.6	21	25.8		F	11.32		S vs. S Ifne	0.9902
			16.4	32	19.7	33.2		P value	<0.0001		L vs. L Ifne	0.0004
			15	18.5	18	33.4		P value summary	****
			18.2	13.9	18	31.6		Significant diff. among means (P < 0.05)?	Yes
			28.8	16.1	16.4	38.6		R squared	0.7023
			CD8 T cells								Šídák's multiple comparisons test
			S	S Ifne	L	L Ifne		ANOVA summary				Adjusted P Value
			31.6	31	26.1	42.6		F	6.07		S vs. S Ifne	0.2567
			33.1	28.1	24.6	48.2		P value	0.0009		L vs. L Ifne	0.0263
			37.9	43.6	32.8	40.5		P value summary	***
			27.4	56.6	26.3	37.2		Significant diff. among means (P < 0.05)?	Yes
			32.6	45	27.3	34.3		R squared	0.5584
			CD4 T cells								Šídák's multiple comparisons test
			S	S Ifne	L	L Ifne		ANOVA summary				Adjusted P Value
			37.4	32.2	31.5	32.4		F	0.6991		S vs. S Ifne	0.2436
			47.6	40.2	33.1	27.8		P value	0.6294		L vs. L Ifne	0.8242
			33	29.1	40.5	26.6		P value summary	ns
			37.7	25.5	40.9	41.3		Significant diff. among means (P < 0.05)?	No
			35.6	31	37.1	43.1		R squared	0.1271
			B cells								Šídák's multiple comparisons test
			S	S Ifne	L	L Ifne		ANOVA summary				Adjusted P Value
			1.91	1.39	1	5.01		F	1.166		S vs. S Ifne	0.6007
			21.5	3.18	1.81	6.84		P value	0.3546		L vs. L Ifne	0.5794
			2.44	4.87	8.34	3.96		P value summary	ns
			1.54	4.66	2.66	5.94		Significant diff. among means (P < 0.05)?	No
			3.21	3.97	6.56	11.6		R squared	0.1954
