# Supplementary material for: MACHETE identifies interferon-encompassing chromosome 9p21.3 deletions as mediators of immune evasion and metastasis
Source: Nat Cancer. 2022 Nov 7;3(11):1367–85. doi: 10.1038/s43018-022-00443-5 (PMC9701143; doi:10.1038/s43018-022-00443-5)
Supplement: Supplementary file 19 — Data from Extended Fig. 10. [file 43018_2022_443_MOESM19_ESM.xlsx]

## Sheet: Extended Data Figure 10
Extended Data Figure 10. IFNE and IFNB1 have distinct effects on immune infiltrating cells
		ED Figure 10A
				CD3e+ cells										Šídák's multiple comparisons test
				S	S Ifne	S Ifnb1	L	L Ifne	L Ifnb1		ANOVA summary				Adjusted P Value
				21	19.4	64.6	36.5	28.2	38.4		F	12.78		S vs. S Ifne	0.6401
				18.6	13.7	61.4	31.2	24.7	56.3		P value	<0.0001		S vs. S Ifnb1	<0.0001
				23.6	27.1	60.4	35.9	26.5	23.3		P value summary	****		L vs. L Ifne	0.2968
				17.1	38.9	40.3	27.8	24.6	43.8		Significant diff. among means (P < 0.05)?	Yes		L vs. L Ifnb1	0.6717
				16.8	29.5	46.1	38.8	20.6	38.7		R squared	0.7269
		ED Figure 10B
				CD8+ T cells										Šídák's multiple comparisons test
				S	S Ifne	S Ifnb1	L	L Ifne	L Ifnb1		ANOVA summary				Adjusted P Value
				31.6	31	49.9	26.1	42.6	33.6		F	6.07		S vs. S Ifne	0.2567
				33.1	28.1	50.1	24.6	48.2	41.5		P value	0.0009		S vs. S Ifnb1	0.0027
				37.9	43.6	59.7	32.8	40.5	41.2		P value summary	***		L vs. L Ifne	0.0263
				27.4	56.6	44.6	26.3	37.2	29.4		Significant diff. among means (P < 0.05)?	Yes		L vs. L Ifnb1	0.0486
				32.6	45	44.7	27.3	34.3	51.2		R squared	0.5584
		ED Figure 10C
				CD11b+ cells										Šídák's multiple comparisons test
				S	S Ifne	S Ifnb1	L	L Ifne	L Ifnb1		ANOVA summary				Adjusted P Value
				61.5	61	20.3	57.2	54.9	51.5		F	14.08		S vs. S Ifne	0.9959
				47.7	66.4	13.2	60.3	60.6	31.9		P value	<0.0001		S vs. S Ifnb1	<0.0001
				51.3	54.4	18.4	50.3	66.3	69.4		P value summary	****		L vs. L Ifne	0.6716
				63.2	43.3	33.3	57.2	63.7	45.1		Significant diff. among means (P < 0.05)?	Yes		L vs. L Ifnb1	0.721
				63.3	53.3	28.8	50.1	61.2	47.6		R squared	0.7458
				CD11b+ PDL1 MFI
				S	S Ifne	S Ifnb1	L	L Ifne	L Ifnb1		ANOVA summary			Šídák's multiple comparisons test	Adjusted P Value
				1421	1526	1002	1008	2231	1227		F	36.3		S vs. S Ifne	0.9358
				1489	1856	1197	1065	2400	1197		P value	<0.0001		S vs. S Ifnb1	0.0199
				1080	1379	610	1145	2447	1209		P value summary	****		L vs. L Ifne	<0.0001
				1202	1061	1244	1150	2609	1138		Significant diff. among means (P < 0.05)?	Yes		L vs. L Ifnb1	0.8799
				1535	1350	682	1125	2728	1261		R squared	0.8832
		ED Figure 10D												Šídák's multiple comparisons test
				Ifnb1 expression							ANOVA summary				Adjusted P Value
				S	S Ifne	S Ifnb1	L	L Ifne	L Ifnb1		F	11.02		S vs. S Ifne	>0.9999
				0.3282	0.84217	10.1075	0.202084	3.98203	27.6644		P value	<0.0001		S vs. S Ifnb1	0.215
				1.31308	0.732803	21.6832	0	1.60429	27.3281		P value summary	****		L vs. L Ifne	0.9847
				1.99957	1.23637	9.83004	0	2.8604	23.6274		Significant diff. among means (P < 0.05)?	Yes		L vs. L Ifnb1	<0.0001
				0.599941	1.91374	18.944	0.242217	3.50339	88.3601		R squared	0.6965
				0.759216	0.228699	15.14	0	4.9574	46.5152
				Ifne expression										Šídák's multiple comparisons test
				S	S Ifne	S Ifnb1	L	L Ifne	L Ifnb1		ANOVA summary				Adjusted P Value
				0.341474	225	8.29976	0.146465	292.177	0.286727		F	13.64		S vs. S Ifne	0.004
				0.977343	151.937	12.9179	0.0557958	167.575	0.256001		P value	<0.0001		S vs. S Ifnb1	0.9946
				2.08236	103.078	46.3707	0.502592	454.628	0.278308		P value summary	****		L vs. L Ifne	<0.0001
				0.934827	37.1406	4.50562	0.381631	182.899	1.02753		Significant diff. among means (P < 0.05)?	Yes		L vs. L Ifnb1	>0.9999
				0.664	243.715	3.74665	0	138.629	0		R squared	0.7396
		ED Figure 10E
				Irf7 expression										Šídák's multiple comparisons test
				S	S Ifne	S Ifnb1	L	L Ifne	L Ifnb1		ANOVA summary				Adjusted P Value
				0.613935	3.68911	6.59687	0.690438	9.73961	25.2813		F	12		S vs. S Ifne	0.6933
				1.02756	2.02966	2.73371	0.565002	8.66667	6.75904		P value	<0.0001		S vs. S Ifnb1	0.4754
				1.02658	4.88711	4.34804	0.633573	12.7378	7.90984		P value summary	****		L vs. L Ifne	0.0007
				1.03896	3.10194	4.8647	0.478695	9.52656	14.0091		Significant diff. among means (P < 0.05)?	Yes		L vs. L Ifnb1	<0.0001
				1.29297	3.20829	1.72022	0.679151	7.98411	11.4032		R squared	0.7143
				Oasl1 expression										Šídák's multiple comparisons test
				S	S Ifne	S Ifnb1	L	L Ifne	L Ifnb1		ANOVA summary				Adjusted P Value
				0.829117	2.86069	3.93719	0.165887	6.4919	2.92701		F	20.95		S vs. S Ifne	0.0162
				1.26836	2.79657	2.26766	0.253996	6.40958	3.82264		P value	<0.0001		S vs. S Ifnb1	0.0057
				0.721998	3.37307	3.62499	0.278209	4.58592	2.09256		P value summary	****		L vs. L Ifne	<0.0001
				1.10337	2.46297	5.46225	0.231306	6.10406	3.53644		Significant diff. among means (P < 0.05)?	Yes		L vs. L Ifnb1	0.0002
				1.07716	2.86965	0.337169	0.124271	4.68168	3.25146		R squared	0.8136
